# Supplementary material for: Chronic circadian misalignment accelerates sarcopenia progression in mice
Source: Front Physiol. 2025 Nov 13;16:1686942. doi: 10.3389/fphys.2025.1686942 (PMC12658988; doi:10.3389/fphys.2025.1686942)
Supplement: Supplementary file 1 [file Table2.xlsx]

## Sheet: DEGs_Up
ID	Description	GeneRatio	BgRatio	RichFactor	FoldEnrichment	zScore	pvalue	p.adjust	qvalue	geneID	Count
GO:0007517	muscle organ development	22/199	384/25600	0.0572917	7.37018	11.1325	3.66185e-13	1.10258e-09	8.23724e-10	Eng/Smad7/Id3/Cntfr/Sap30/Cryab/Dll1/Maff/Bmal1/Pitx2/Myod1/Myog/Arid5b/Ankrd2/Ankrd1/Vgll2/Btg2/Csrp3/Rcan1/Egr1/Fos/Atf3	22
GO:0060538	skeletal muscle organ development	16/199	229/25600	0.069869	8.98817	10.7475	3.6398e-11	5.47972e-08	4.09381e-08	Cntfr/Sap30/Dll1/Maff/Bmal1/Pitx2/Myod1/Myog/Ankrd2/Ankrd1/Vgll2/Btg2/Rcan1/Egr1/Fos/Atf3	16
GO:0007519	skeletal muscle tissue development	15/199	217/25600	0.0691244	8.89239	10.3343	1.76792e-10	1.7744e-07	1.32563e-07	Sap30/Dll1/Maff/Bmal1/Pitx2/Myod1/Myog/Ankrd2/Ankrd1/Vgll2/Btg2/Rcan1/Egr1/Fos/Atf3	15
GO:0035914	skeletal muscle cell differentiation	11/199	103/25600	0.106796	13.7386	11.4659	5.07556e-10	3.82063e-07	2.85433e-07	Sap30/Maff/Bmal1/Myod1/Myog/Ankrd2/Ankrd1/Btg2/Egr1/Fos/Atf3	11
GO:0007178	transmembrane receptor protein serine/threonine kinase signaling pathway	17/199	394/25600	0.0431472	5.5506	8.05707	1.41576e-08	8.52571e-06	6.36943e-06	Eng/Smad7/Pparg/Fbxl15/Fstl3/Sap30/Smad6/Itgb6/Jun/Atoh8/Tnfaip6/Id1/Cidea/Thbs1/Ccn1/Egr1/Fos	17
GO:0141091	transforming growth factor beta receptor superfamily signaling pathway	16/199	359/25600	0.0445682	5.7334	7.99429	2.44524e-08	1.05412e-05	7.87516e-06	Eng/Smad7/Pparg/Fbxl15/Fstl3/Sap30/Smad6/Itgb6/Jun/Tnfaip6/Id1/Cidea/Thbs1/Ccn1/Egr1/Fos	16
GO:0042026	protein refolding	6/199	24/25600	0.25	32.1608	13.5179	2.45062e-08	1.05412e-05	7.87516e-06	Hsp90aa1/Dnaja4/Cryab/Hspb1/Hspa1a/Hspa1b	6
GO:0048511	rhythmic process	15/199	320/25600	0.046875	6.03015	8.01457	3.507e-08	1.11772e-05	8.35034e-06	Id3/Pparg/Sik1/Cavin3/Ces1d/Siah2/Cry1/Uts2r/Tnfaip6/Bmal1/Id1/Spsb4/Nfil3/Egr1/Lep	15
GO:0009408	response to heat	9/199	90/25600	0.1	12.8643	9.97979	3.54698e-08	1.11772e-05	8.35034e-06	Bag3/Ier5/Hsp90aa1/Dnaja4/Cryab/Hspb1/Dnajb1/Hspa1a/Hspa1b	9
GO:0007623	circadian rhythm	13/199	232/25600	0.0560345	7.20846	8.40809	3.71213e-08	1.11772e-05	8.35034e-06	Id3/Pparg/Sik1/Cavin3/Ces1d/Siah2/Cry1/Uts2r/Bmal1/Id1/Spsb4/Nfil3/Egr1	13
GO:0090287	regulation of cellular response to growth factor stimulus	15/199	326/25600	0.0460123	5.91917	7.91181	4.47704e-08	1.22549e-05	9.15543e-06	Eng/Smad7/Spry4/Pparg/Fbxl15/Fstl3/Sap30/Smad6/Dok5/Tnfaip6/Dll1/Cadm4/Cidea/Thbs1/Ccn1	15
GO:0009266	response to temperature stimulus	11/199	167/25600	0.0658683	8.47351	8.57623	8.33217e-08	2.09068e-05	1.56192e-05	Bag3/Ces1d/Ier5/Hsp90aa1/Dnaja4/Cryab/Hspb1/Cidea/Dnajb1/Hspa1a/Hspa1b	11
GO:0014706	striated muscle tissue development	14/199	301/25600	0.0465116	5.98341	7.69787	1.11857e-07	2.59079e-05	1.93554e-05	Eng/Smad7/Adamts9/Sik1/Tbx3/Dll1/Ifrd1/Rgs2/Pitx2/Myod1/Myh10/Ankrd1/Csrp3/Xirp1	14
GO:0045765	regulation of angiogenesis	14/199	310/25600	0.0451613	5.80969	7.54113	1.60414e-07	3.45005e-05	2.57748e-05	Eng/Pparg/Adamts9/Rhob/Ppp1r15a/Rgcc/Itga5/Uts2r/Dll1/Id1/Hspb1/Thbs1/Tnfrsf12a/Lep	14
GO:0001667	ameboidal-type cell migration	17/199	470/25600	0.0361702	4.65305	7.07492	1.79654e-07	3.58028e-05	2.67478e-05	Pparg/Adamts9/Acta2/Rhob/Sdc4/Efnb1/Pdlim1/Dnaja4/Jun/Atoh8/Rgcc/Nrtn/Hbegf/Pitx2/Arid5b/Hspb1/Thbs1	17
GO:0045662	negative regulation of myoblast differentiation	6/199	33/25600	0.181818	23.3897	11.3914	1.90251e-07	3.58028e-05	2.67478e-05	Id3/Tbx3/Ddit3/Dll1/Ankrd2/Csrp3	6
GO:1901342	regulation of vasculature development	14/199	317/25600	0.044164	5.6814	7.42342	2.10528e-07	3.72883e-05	2.78575e-05	Eng/Pparg/Adamts9/Rhob/Ppp1r15a/Rgcc/Itga5/Uts2r/Dll1/Id1/Hspb1/Thbs1/Tnfrsf12a/Lep	14
GO:0048738	cardiac muscle tissue development	13/199	280/25600	0.0464286	5.97272	7.40549	3.28186e-07	5.48982e-05	4.10136e-05	Eng/Smad7/Adamts9/Sik1/Tbx3/Dll1/Rgs2/Pitx2/Myod1/Myh10/Ankrd1/Csrp3/Xirp1	13
GO:0045661	regulation of myoblast differentiation	8/199	86/25600	0.0930233	11.9668	9.01681	3.65788e-07	5.79677e-05	4.33068e-05	Id3/Tbx3/Ddit3/Dll1/Myod1/Myog/Ankrd2/Csrp3	8
GO:0055001	muscle cell development	12/199	241/25600	0.0497925	6.40547	7.46257	4.48705e-07	6.75525e-05	5.04674e-05	Eng/Smad6/Tbx3/Flnc/Rgs2/Pitx2/Myod1/Myog/Myh10/Csrp3/Rcan1/Xirp1	12
GO:0035994	response to muscle stretch	5/199	21/25600	0.238095	30.6293	12.0227	4.96373e-07	7.11704e-05	5.31704e-05	Jun/Ankrd2/Ankrd1/Csrp3/Fos	5
GO:0009991	response to extracellular stimulus	16/199	457/25600	0.0350109	4.50392	6.68985	6.44e-07	8.81402e-05	6.58482e-05	Pparg/Slc38a3/Slc2a1/Gas2l1/Asns/Jun/Slc16a1/Aacs/Ddit3/Myod1/Pnpla3/Cdkn1a/Angptl4/Lep/Fos/Atf3	16
GO:0030509	BMP signaling pathway	10/199	169/25600	0.0591716	7.61202	7.63324	8.7902e-07	0.000115075	8.5971e-05	Eng/Smad7/Pparg/Fbxl15/Fstl3/Smad6/Tnfaip6/Id1/Ccn1/Egr1	10
GO:0042692	muscle cell differentiation	16/199	475/25600	0.0336842	4.33325	6.49043	1.0684e-06	0.00013404	0.000100139	Eng/Sik1/Smad6/Tbx3/Dll1/Ifrd1/Flnc/Rgs2/Pitx2/Myod1/Myog/Ankrd2/Myh10/Csrp3/Rcan1/Xirp1	16
GO:0031667	response to nutrient levels	15/199	424/25600	0.0353774	4.55106	6.52619	1.28206e-06	0.000154411	0.000115358	Pparg/Slc38a3/Slc2a1/Gas2l1/Asns/Jun/Slc16a1/Aacs/Ddit3/Myod1/Pnpla3/Cdkn1a/Angptl4/Lep/Atf3	15
GO:0032890	regulation of organic acid transport	8/199	102/25600	0.0784314	10.0897	8.14156	1.35971e-06	0.000157465	0.00011764	Slc38a3/Slc7a5/Ces1d/Fabp3/Slc38a2/Rgs2/Thbs1/Lep	8
GO:0045444	fat cell differentiation	12/199	269/25600	0.0446097	5.73873	6.91552	1.4303e-06	0.000157915	0.000117976	Pparg/Smad6/Fabp3/Jdp2/Adig/Ddit3/Cebpb/Bmal1/Rgs2/Arid5b/Lep/Nr4a3	12
GO:0046942	carboxylic acid transport	14/199	373/25600	0.0375335	4.82843	6.59258	1.46849e-06	0.000157915	0.000117976	Pparg/Slc38a3/Slc2a1/Slc16a9/Slc7a5/Ces1d/Fabp3/Slc16a6/Slc16a1/Slc22a4/Slc38a2/Rgs2/Thbs1/Lep	14
GO:0015849	organic acid transport	14/199	375/25600	0.0373333	4.80268	6.56602	1.56344e-06	0.000159318	0.000119024	Pparg/Slc38a3/Slc2a1/Slc16a9/Slc7a5/Ces1d/Fabp3/Slc16a6/Slc16a1/Slc22a4/Slc38a2/Rgs2/Thbs1/Lep	14
GO:0071772	response to BMP	10/199	181/25600	0.0552486	7.10736	7.29838	1.64027e-06	0.000159318	0.000119024	Eng/Smad7/Pparg/Fbxl15/Fstl3/Smad6/Tnfaip6/Id1/Ccn1/Egr1	10
GO:0071773	cellular response to BMP stimulus	10/199	181/25600	0.0552486	7.10736	7.29838	1.64027e-06	0.000159318	0.000119024	Eng/Smad7/Pparg/Fbxl15/Fstl3/Smad6/Tnfaip6/Id1/Ccn1/Egr1	10
GO:0030510	regulation of BMP signaling pathway	8/199	106/25600	0.0754717	9.70892	7.95263	1.82102e-06	0.000166155	0.000124132	Eng/Smad7/Pparg/Fbxl15/Fstl3/Smad6/Tnfaip6/Ccn1	8
GO:0090288	negative regulation of cellular response to growth factor stimulus	8/199	106/25600	0.0754717	9.70892	7.95263	1.82102e-06	0.000166155	0.000124132	Smad7/Spry4/Pparg/Fstl3/Smad6/Tnfaip6/Cadm4/Thbs1	8
GO:0071496	cellular response to external stimulus	13/199	331/25600	0.0392749	5.05245	6.56826	2.13867e-06	0.000189398	0.000141497	Bag3/Cnn2/Slc38a3/Slc2a1/Gas2l1/Asns/Jun/Myod1/Cdkn1a/Ankrd1/Angptl4/Fos/Atf3	13
GO:1905039	carboxylic acid transmembrane transport	9/199	146/25600	0.0616438	7.93006	7.43273	2.23195e-06	0.000192012	0.000143449	Slc38a3/Slc2a1/Slc16a9/Slc7a5/Slc16a1/Slc22a4/Slc38a2/Rgs2/Thbs1	9
GO:1903825	organic acid transmembrane transport	9/199	147/25600	0.0612245	7.87612	7.40023	2.36171e-06	0.000197531	0.000147572	Slc38a3/Slc2a1/Slc16a9/Slc7a5/Slc16a1/Slc22a4/Slc38a2/Rgs2/Thbs1	9
GO:0051090	regulation of DNA-binding transcription factor activity	14/199	391/25600	0.0358056	4.60615	6.36015	2.54373e-06	0.000207005	0.00015465	Id3/Pparg/Otulin/Sik1/Rgcc/Ddit3/Foxs1/Ifrd1/Trib1/Arid5b/Id1/Abra/Cys1/Csrp3	14
GO:0001659	temperature homeostasis	10/199	196/25600	0.0510204	6.56343	6.92042	3.35399e-06	0.00026576	0.000198545	Pparg/Ces1d/Arrdc3/Ddit3/Cebpb/Bmal1/Id1/Cidea/Egr1/Lep	10
GO:0035051	cardiocyte differentiation	10/199	197/25600	0.0507614	6.53011	6.89663	3.50974e-06	0.00027097	0.000202438	Sik1/Smad6/Tbx3/Dll1/Rgs2/Pitx2/Myod1/Myh10/Csrp3/Xirp1	10
GO:0106106	cold-induced thermogenesis	9/199	155/25600	0.0580645	7.46961	7.15081	3.65505e-06	0.000275134	0.000205549	Pparg/Ces1d/Arrdc3/Ddit3/Cebpb/Bmal1/Id1/Cidea/Lep	9
GO:0051146	striated muscle cell differentiation	13/199	352/25600	0.0369318	4.75103	6.27221	4.18805e-06	0.00030661	0.000229064	Sik1/Tbx3/Dll1/Flnc/Rgs2/Pitx2/Myod1/Myog/Ankrd2/Myh10/Csrp3/Rcan1/Xirp1	13
GO:0055007	cardiac muscle cell differentiation	9/199	158/25600	0.056962	7.32778	7.06182	4.27685e-06	0.00030661	0.000229064	Sik1/Tbx3/Dll1/Rgs2/Pitx2/Myod1/Myh10/Csrp3/Xirp1	9
GO:0071560	cellular response to transforming growth factor beta stimulus	11/199	250/25600	0.044	5.6603	6.55402	4.51494e-06	0.000316151	0.000236192	Eng/Smad7/Pparg/Sap30/Smad6/Itgb6/Jun/Cidea/Thbs1/Ankrd1/Fos	11
GO:0042594	response to starvation	10/199	205/25600	0.0487805	6.27528	6.71214	4.99877e-06	0.000342075	0.000255559	Slc38a3/Slc2a1/Gas2l1/Asns/Jun/Ddit3/Myod1/Cdkn1a/Angptl4/Atf3	10
GO:0071559	response to transforming growth factor beta	11/199	255/25600	0.0431373	5.54932	6.46223	5.45219e-06	0.000364812	0.000272546	Eng/Smad7/Pparg/Sap30/Smad6/Itgb6/Jun/Cidea/Thbs1/Ankrd1/Fos	11
GO:0007179	transforming growth factor beta receptor signaling pathway	10/199	208/25600	0.0480769	6.18477	6.64546	5.68389e-06	0.000369656	0.000276165	Eng/Smad7/Pparg/Sap30/Smad6/Itgb6/Jun/Cidea/Thbs1/Fos	10
GO:0045445	myoblast differentiation	8/199	124/25600	0.0645161	8.29956	7.21198	5.90104e-06	0.000369656	0.000276165	Id3/Tbx3/Ddit3/Dll1/Myod1/Myog/Ankrd2/Csrp3	8
GO:1902895	positive regulation of miRNA transcription	6/199	58/25600	0.103448	13.3079	8.30584	5.91604e-06	0.000369656	0.000276165	Pparg/Smad6/Jun/Atoh8/Egr1/Fos	6
GO:0040013	negative regulation of locomotion	13/199	364/25600	0.0357143	4.5944	6.11335	6.01566e-06	0.000369656	0.000276165	Eng/Pparg/Cnn2/Adamts9/Rhob/Sap30/Nedd9/Dnaja4/Arrdc3/Rgcc/Tnfaip6/Trib1/Thbs1	13
GO:0001503	ossification	15/199	485/25600	0.0309278	3.97866	5.86188	6.57347e-06	0.000395854	0.000295737	Nab2/Smad7/Id3/Pparg/Fbxl15/Fstl3/Smad6/Cebpb/Tnfaip6/Ccn2/Jund/Myog/Id1/Ccn1/Lep	15
GO:0051147	regulation of muscle cell differentiation	9/199	167/25600	0.0538922	6.93287	6.80827	6.71639e-06	0.000396531	0.000296242	Eng/Sik1/Dll1/Rgs2/Myod1/Myog/Ankrd2/Csrp3/Rcan1	9
GO:0090092	regulation of transmembrane receptor protein serine/threonine kinase signaling pathway	11/199	266/25600	0.0413534	5.31983	6.26857	8.13152e-06	0.000463384	0.000346187	Eng/Smad7/Pparg/Fbxl15/Fstl3/Sap30/Smad6/Tnfaip6/Cidea/Thbs1/Ccn1	11
GO:0030336	negative regulation of cell migration	12/199	319/25600	0.0376176	4.83924	6.1074	8.21277e-06	0.000463384	0.000346187	Eng/Pparg/Cnn2/Adamts9/Rhob/Sap30/Nedd9/Dnaja4/Rgcc/Tnfaip6/Trib1/Thbs1	12
GO:0060395	SMAD protein signal transduction	7/199	93/25600	0.0752688	9.68282	7.42481	8.31044e-06	0.000463384	0.000346187	Eng/Smad7/Pparg/Smad6/Jun/Atoh8/Fos	7
GO:1990845	adaptive thermogenesis	9/199	174/25600	0.0517241	6.65396	6.6237	9.35998e-06	0.000512416	0.000382819	Pparg/Ces1d/Arrdc3/Ddit3/Cebpb/Bmal1/Id1/Cidea/Lep	9
GO:0031032	actomyosin structure organization	10/199	223/25600	0.044843	5.76875	6.33067	1.04697e-05	0.000562933	0.000420559	Cnn2/Sdc4/Pdlim1/Stmn1/Rgcc/Flnc/Ccn2/Myh10/Csrp3/Xirp1	10
GO:0050873	brown fat cell differentiation	6/199	65/25600	0.0923077	11.8748	7.77	1.15403e-05	0.000599101	0.000447579	Pparg/Fabp3/Adig/Cebpb/Rgs2/Lep	6
GO:2000630	positive regulation of miRNA metabolic process	6/199	65/25600	0.0923077	11.8748	7.77	1.15403e-05	0.000599101	0.000447579	Pparg/Smad6/Jun/Atoh8/Egr1/Fos	6
GO:0009267	cellular response to starvation	9/199	179/25600	0.0502793	6.46809	6.49799	1.17528e-05	0.000599789	0.000448094	Slc38a3/Slc2a1/Gas2l1/Asns/Jun/Myod1/Cdkn1a/Angptl4/Atf3	9
GO:2000146	negative regulation of cell motility	12/199	332/25600	0.0361446	4.64975	5.92461	1.22512e-05	0.000614808	0.000459314	Eng/Pparg/Cnn2/Adamts9/Rhob/Sap30/Nedd9/Dnaja4/Rgcc/Tnfaip6/Trib1/Thbs1	12
GO:0015711	organic anion transport	14/199	450/25600	0.0311111	4.00223	5.68715	1.25895e-05	0.000621427	0.000464259	Pparg/Slc38a3/Slc2a1/Slc16a9/Slc7a5/Ces1d/Fabp3/Slc16a6/Slc16a1/Slc22a4/Slc38a2/Rgs2/Thbs1/Lep	14
GO:0033002	muscle cell proliferation	11/199	280/25600	0.0392857	5.05384	6.03707	1.31502e-05	0.000631607	0.000471864	Pparg/Jun/Ddit3/Trib1/Hbegf/Myog/Thbs1/Myh10/Cdkn1a/Egr1/Nr4a3	11
GO:0140747	regulation of ncRNA transcription	7/199	100/25600	0.07	9.00503	7.09913	1.34137e-05	0.000631607	0.000471864	Pparg/Smad6/Jun/Atoh8/Myod1/Egr1/Fos	7
GO:0015718	monocarboxylic acid transport	9/199	182/25600	0.0494505	6.36148	6.42484	1.34251e-05	0.000631607	0.000471864	Pparg/Slc2a1/Slc16a9/Ces1d/Fabp3/Slc16a6/Slc16a1/Thbs1/Lep	9
GO:0042326	negative regulation of phosphorylation	12/199	346/25600	0.0346821	4.46161	5.73805	1.84506e-05	0.000854689	0.000638525	Midn/Smad7/Spry4/Pparg/Ppp1r15a/Shb/Jun/Cadm4/Trib1/Rgs2/Hspb1/Cdkn1a	12
GO:0003007	heart morphogenesis	11/199	294/25600	0.037415	4.81318	5.82052	2.06685e-05	0.000942922	0.000704443	Eng/Smad7/Smad6/Jun/Tbx3/Dll1/Pitx2/Thbs1/Ankrd1/Ccn1/Xirp1	11
GO:0051153	regulation of striated muscle cell differentiation	7/199	108/25600	0.0648148	8.33799	6.76394	2.21745e-05	0.00099653	0.000744493	Sik1/Dll1/Rgs2/Myod1/Myog/Ankrd2/Csrp3	7
GO:0007015	actin filament organization	14/199	477/25600	0.0293501	3.77569	5.41636	2.39877e-05	0.00104683	0.000782072	Cnn2/Rhob/Sdc4/Gas2l1/Pdlim1/Cdc42ep2/Stmn1/Rgcc/Ccn2/Rnd1/Id1/Myh10/Enah/Xirp1	14
GO:0032922	circadian regulation of gene expression	6/199	74/25600	0.0810811	10.4305	7.19073	2.44247e-05	0.00104683	0.000782072	Id3/Cavin3/Cry1/Bmal1/Id1/Egr1	6
GO:0010563	negative regulation of phosphorus metabolic process	13/199	416/25600	0.03125	4.0201	5.49691	2.46845e-05	0.00104683	0.000782072	Midn/Smad7/Spry4/Pparg/Ppp1r15a/Shb/Jun/Cadm4/Trib1/Rgs2/Myog/Hspb1/Cdkn1a	13
GO:0045936	negative regulation of phosphate metabolic process	13/199	416/25600	0.03125	4.0201	5.49691	2.46845e-05	0.00104683	0.000782072	Midn/Smad7/Spry4/Pparg/Ppp1r15a/Shb/Jun/Cadm4/Trib1/Rgs2/Myog/Hspb1/Cdkn1a	13
GO:0010632	regulation of epithelial cell migration	10/199	250/25600	0.04	5.14573	5.83035	2.80234e-05	0.00116664	0.000871578	Pparg/Adamts9/Rhob/Dnaja4/Jun/Atoh8/Rgcc/Hbegf/Hspb1/Thbs1	10
GO:0010830	regulation of myotube differentiation	5/199	46/25600	0.108696	13.983	7.80074	2.85576e-05	0.00116664	0.000871578	Sik1/Myod1/Myog/Ankrd2/Csrp3	5
GO:0043433	negative regulation of DNA-binding transcription factor activity	8/199	154/25600	0.0519481	6.68276	6.2607	2.86719e-05	0.00116664	0.000871578	Id3/Otulin/Sik1/Ddit3/Foxs1/Trib1/Id1/Cys1	8
GO:0006986	response to unfolded protein	7/199	113/25600	0.0619469	7.96905	6.57152	2.97263e-05	0.00119341	0.000891579	Bag3/Ppp1r15a/Hsp90aa1/Ddit3/Hspb1/Thbs1/Atf3	7
GO:0048659	smooth muscle cell proliferation	9/199	202/25600	0.0445545	5.73163	5.97584	3.06476e-05	0.00121421	0.000907117	Pparg/Jun/Ddit3/Trib1/Hbegf/Thbs1/Cdkn1a/Egr1/Nr4a3	9
GO:0001937	negative regulation of endothelial cell proliferation	5/199	47/25600	0.106383	13.6854	7.70454	3.17567e-05	0.00124181	0.00092774	Eng/Pparg/Atoh8/Rgcc/Thbs1	5
GO:1902893	regulation of miRNA transcription	6/199	78/25600	0.0769231	9.89563	6.96433	3.30044e-05	0.00127405	0.000951826	Pparg/Smad6/Jun/Atoh8/Egr1/Fos	6
GO:0120163	negative regulation of cold-induced thermogenesis	5/199	48/25600	0.104167	13.4003	7.61122	3.52269e-05	0.00134264	0.00100306	Arrdc3/Ddit3/Bmal1/Id1/Cidea	5
GO:0061614	miRNA transcription	6/199	80/25600	0.075	9.64824	6.85717	3.81194e-05	0.00142863	0.00106731	Pparg/Smad6/Jun/Atoh8/Egr1/Fos	6
GO:0042060	wound healing	12/199	373/25600	0.0321716	4.13866	5.40478	3.8432e-05	0.00142863	0.00106731	Eng/Pparg/Cnn2/Sdc4/Itgb6/Cadm4/Hbegf/Thbs1/Myh10/Cdkn1a/Ccn1/Tnfrsf12a	12
GO:0061448	connective tissue development	11/199	317/25600	0.0347003	4.46396	5.49289	4.11209e-05	0.00150994	0.00112805	Smad7/Pparg/Mustn1/Arrdc3/Ccn2/Arid5b/Thbs1/Arid5a/Ccn1/Egr1/Lep	11
GO:0055006	cardiac cell development	7/199	120/25600	0.0583333	7.50419	6.32116	4.37421e-05	0.00158684	0.0011855	Smad6/Tbx3/Rgs2/Pitx2/Myh10/Csrp3/Xirp1	7
GO:0045667	regulation of osteoblast differentiation	8/199	164/25600	0.0487805	6.27528	5.99868	4.49111e-05	0.00160985	0.00120269	Id3/Pparg/Smad6/Cebpb/Tnfaip6/Jund/Id1/Ccn1	8
GO:0001933	negative regulation of protein phosphorylation	11/199	323/25600	0.0340557	4.38104	5.41254	4.87046e-05	0.00171068	0.00127802	Smad7/Spry4/Pparg/Ppp1r15a/Shb/Jun/Cadm4/Trib1/Rgs2/Hspb1/Cdkn1a	11
GO:0031668	cellular response to extracellular stimulus	10/199	267/25600	0.0374532	4.8181	5.55101	4.88602e-05	0.00171068	0.00127802	Slc38a3/Slc2a1/Gas2l1/Asns/Jun/Myod1/Cdkn1a/Angptl4/Fos/Atf3	10
GO:0030111	regulation of Wnt signaling pathway	11/199	324/25600	0.0339506	4.36752	5.39934	5.00789e-05	0.00171948	0.0012846	Hic1/Otulin/Lzts2/Trabd2b/Plekha4/Tmem132a/Siah2/Tle1/Ddit3/Bmal1/Egr1	11
GO:0071479	cellular response to ionizing radiation	6/199	84/25600	0.0714286	9.1888	6.65375	5.02539e-05	0.00171948	0.0012846	Bbc3/Rhob/Cryab/Itgb6/Cdkn1a/Egr1	6
GO:0060840	artery development	7/199	123/25600	0.0569106	7.32116	6.21996	5.12136e-05	0.00173263	0.00129442	Eng/Smad7/Adamts9/Smad6/Ddit3/Myh10/Lep	7
GO:0060411	cardiac septum morphogenesis	6/199	85/25600	0.0705882	9.0807	6.60501	5.37241e-05	0.00179737	0.00134279	Eng/Smad7/Smad6/Tbx3/Pitx2/Ccn1	6
GO:0015804	neutral amino acid transport	5/199	53/25600	0.0943396	12.1362	7.18316	5.7209e-05	0.00187173	0.00139834	Slc38a3/Slc7a5/Slc38a2/Rgs2/Lep	5
GO:0062012	regulation of small molecule metabolic process	12/199	389/25600	0.0308483	3.96843	5.22178	5.7543e-05	0.00187173	0.00139834	Midn/Dyrk2/Pparg/Sik1/Ces1d/Fabp3/Esrrb/Cry1/Myog/Egr1/Lep/Nr4a3	12
GO:1903706	regulation of hemopoiesis	13/199	452/25600	0.0287611	3.69992	5.12602	5.78118e-05	0.00187173	0.00139834	Smad7/Fstl3/Nedd9/Hsp90aa1/Shb/Jun/Cebpb/Tnfaip6/Dll1/Trib1/Hspb1/Lep/Fos	13
GO:0042752	regulation of circadian rhythm	7/199	127/25600	0.0551181	7.09057	6.09021	6.27712e-05	0.00199277	0.00148877	Pparg/Sik1/Siah2/Cry1/Uts2r/Bmal1/Spsb4	7
GO:0006457	protein folding	8/199	172/25600	0.0465116	5.98341	5.80426	6.28739e-05	0.00199277	0.00148877	Hsp90aa1/Dnaja4/Cryab/Dnajb4/Hspb1/Dnajb1/Hspa1a/Hspa1b	8
GO:0003151	outflow tract morphogenesis	6/199	88/25600	0.0681818	8.77113	6.46347	6.52989e-05	0.00204807	0.00153009	Eng/Smad6/Jun/Tbx3/Pitx2/Thbs1	6
GO:0001558	regulation of cell growth	13/199	458/25600	0.0283843	3.65144	5.0679	6.605e-05	0.00205027	0.00153173	Smad7/Bbc3/Pparg/Cryab/Uts2r/Ifrd1/Olfm1/Hbegf/Rgs2/Osgin1/Cdkn1a/Rrad/Tnfrsf12a	13
GO:0003279	cardiac septum development	7/199	129/25600	0.0542636	6.98064	6.02743	6.93025e-05	0.00210778	0.00157469	Eng/Smad7/Smad6/Tbx3/Pitx2/Myh10/Ccn1	7
GO:0035966	response to topologically incorrect protein	7/199	129/25600	0.0542636	6.98064	6.02743	6.93025e-05	0.00210778	0.00157469	Bag3/Ppp1r15a/Hsp90aa1/Ddit3/Hspb1/Thbs1/Atf3	7
GO:0010594	regulation of endothelial cell migration	8/199	178/25600	0.0449438	5.78172	5.66633	7.99611e-05	0.00240288	0.00179515	Pparg/Adamts9/Rhob/Dnaja4/Atoh8/Rgcc/Hspb1/Thbs1	8
GO:0010596	negative regulation of endothelial cell migration	5/199	57/25600	0.0877193	11.2845	6.88014	8.13994e-05	0.00240288	0.00179515	Pparg/Adamts9/Dnaja4/Rgcc/Thbs1	5
GO:0089718	amino acid import across plasma membrane	5/199	57/25600	0.0877193	11.2845	6.88014	8.13994e-05	0.00240288	0.00179515	Slc38a3/Slc7a5/Slc22a4/Slc38a2/Rgs2	5
GO:0051348	negative regulation of transferase activity	9/199	230/25600	0.0391304	5.03386	5.43923	8.36821e-05	0.00244628	0.00182758	Midn/Smad7/Spry4/Pparg/Shb/Trib1/Rgs2/Hspb1/Cdkn1a	9
GO:0010883	regulation of lipid storage	5/199	58/25600	0.0862069	11.0899	6.80906	8.85205e-05	0.00253843	0.00189642	Pparg/Ces1d/Cidea/Mest/Lep	5
GO:0051955	regulation of amino acid transport	5/199	58/25600	0.0862069	11.0899	6.80906	8.85205e-05	0.00253843	0.00189642	Slc38a3/Slc7a5/Slc38a2/Rgs2/Lep	5
GO:0030514	negative regulation of BMP signaling pathway	5/199	59/25600	0.0847458	10.902	6.73971	9.61109e-05	0.00272011	0.00203215	Smad7/Pparg/Fstl3/Smad6/Tnfaip6	5
GO:0031669	cellular response to nutrient levels	9/199	235/25600	0.0382979	4.92676	5.35259	9.8572e-05	0.00272294	0.00203427	Slc38a3/Slc2a1/Gas2l1/Asns/Jun/Myod1/Cdkn1a/Angptl4/Atf3	9
GO:0045637	regulation of myeloid cell differentiation	9/199	235/25600	0.0382979	4.92676	5.35259	9.8572e-05	0.00272294	0.00203427	Fstl3/Nedd9/Jun/Cebpb/Tnfaip6/Dll1/Trib1/Lep/Fos	9
GO:2000628	regulation of miRNA metabolic process	6/199	95/25600	0.0631579	8.12483	6.15796	0.000100117	0.00274046	0.00204736	Pparg/Smad6/Jun/Atoh8/Egr1/Fos	6
GO:1905953	negative regulation of lipid localization	5/199	62/25600	0.0806452	10.3745	6.54125	0.000121909	0.00327739	0.00244849	Pparg/Ces1d/Cry1/Thbs1/Lep	5
GO:0017015	regulation of transforming growth factor beta receptor signaling pathway	7/199	142/25600	0.0492958	6.34157	5.64954	0.000126626	0.00337408	0.00252072	Eng/Smad7/Pparg/Sap30/Smad6/Cidea/Thbs1	7
GO:0009612	response to mechanical stimulus	8/199	191/25600	0.0418848	5.3882	5.38793	0.000130428	0.00344491	0.00257364	Bag3/Cnn2/Jun/Ankrd2/Thbs1/Ankrd1/Csrp3/Fos	8
GO:0048660	regulation of smooth muscle cell proliferation	8/199	193/25600	0.0414508	5.33236	5.34736	0.000140127	0.00366889	0.00274097	Pparg/Jun/Trib1/Hbegf/Thbs1/Cdkn1a/Egr1/Nr4a3	8
GO:1902105	regulation of leukocyte differentiation	11/199	365/25600	0.030137	3.87692	4.89988	0.000143829	0.00371098	0.00277242	Smad7/Fstl3/Nedd9/Hsp90aa1/Shb/Jun/Cebpb/Tnfaip6/Trib1/Hspb1/Fos	11
GO:1903844	regulation of cellular response to transforming growth factor beta stimulus	7/199	145/25600	0.0482759	6.21036	5.56901	0.000144199	0.00371098	0.00277242	Eng/Smad7/Pparg/Sap30/Smad6/Cidea/Thbs1	7
GO:0019915	lipid storage	6/199	102/25600	0.0588235	7.56725	5.88224	0.0001483	0.00378417	0.0028271	Pparg/Ces1d/Cry1/Cidea/Mest/Lep	6
GO:0033673	negative regulation of kinase activity	8/199	196/25600	0.0408163	5.25074	5.28755	0.000155784	0.00393471	0.00293957	Midn/Spry4/Pparg/Shb/Trib1/Rgs2/Hspb1/Cdkn1a	8
GO:0031589	cell-substrate adhesion	11/199	369/25600	0.0298103	3.83489	4.85507	0.00015812	0.00393471	0.00293957	Spry4/Adamts9/Sdc4/Smad6/Nedd9/Itgb6/Itga5/Ccn2/Thbs1/Ccn1/Tnfrsf12a	11
GO:0061077	chaperone-mediated protein folding	5/199	66/25600	0.0757576	9.7457	6.2968	0.000164189	0.00405225	0.00302738	Dnajb4/Hspb1/Dnajb1/Hspa1a/Hspa1b	5
GO:0045598	regulation of fat cell differentiation	7/199	149/25600	0.0469799	6.04364	5.46509	0.000170655	0.00417758	0.00312101	Pparg/Jdp2/Adig/Ddit3/Cebpb/Bmal1/Lep	7
GO:0090101	negative regulation of transmembrane receptor protein serine/threonine kinase signaling pathway	7/199	151/25600	0.0463576	5.96359	5.41454	0.000185282	0.00442766	0.00330784	Smad7/Pparg/Fstl3/Sap30/Smad6/Tnfaip6/Cidea	7
GO:0098781	ncRNA transcription	7/199	151/25600	0.0463576	5.96359	5.41454	0.000185282	0.00442766	0.00330784	Pparg/Smad6/Jun/Atoh8/Myod1/Egr1/Fos	7
GO:0120161	regulation of cold-induced thermogenesis	7/199	151/25600	0.0463576	5.96359	5.41454	0.000185282	0.00442766	0.00330784	Arrdc3/Ddit3/Cebpb/Bmal1/Id1/Cidea/Lep	7
GO:0001936	regulation of endothelial cell proliferation	7/199	152/25600	0.0460526	5.92436	5.38961	0.000192967	0.00457498	0.0034179	Eng/Pparg/Jun/Atoh8/Rgcc/Thbs1/Lep	7
GO:0002761	regulation of myeloid leukocyte differentiation	7/199	154/25600	0.0454545	5.84742	5.3404	0.000209108	0.00490109	0.00366153	Fstl3/Nedd9/Jun/Cebpb/Tnfaip6/Trib1/Fos	7
GO:0030308	negative regulation of cell growth	8/199	205/25600	0.0390244	5.02022	5.11524	0.000211631	0.00490109	0.00366153	Bbc3/Pparg/Cryab/Ifrd1/Rgs2/Osgin1/Cdkn1a/Rrad	8
GO:0010586	miRNA metabolic process	6/199	109/25600	0.0550459	7.08128	5.63154	0.000213232	0.00490109	0.00366153	Pparg/Smad6/Jun/Atoh8/Egr1/Fos	6
GO:0003012	muscle system process	12/199	449/25600	0.0267261	3.43813	4.61333	0.000219881	0.00501562	0.00374709	Smad7/Pparg/Acta2/Tbx3/Ccn2/Rgs2/Lmcd1/Myod1/Myog/Csrp3/Lep/Nr4a3	12
GO:0031400	negative regulation of protein modification process	12/199	450/25600	0.0266667	3.43049	4.60408	0.000224391	0.00508	0.0037952	Smad7/Spry4/Pparg/Ppp1r15a/Shb/Jun/Cry1/Cadm4/Trib1/Rgs2/Hspb1/Cdkn1a	12
GO:0045668	negative regulation of osteoblast differentiation	5/199	71/25600	0.0704225	9.05938	6.01903	0.000231815	0.00517546	0.00386651	Id3/Pparg/Smad6/Tnfaip6/Id1	5
GO:0010721	negative regulation of cell development	10/199	323/25600	0.0309598	3.98276	4.77496	0.000232498	0.00517546	0.00386651	Smad7/Fstl3/Mbp/Shb/Tnfaip6/Ifrd1/Trib1/Id1/Hspb1/Btg2	10
GO:0055013	cardiac muscle cell development	6/199	111/25600	0.0540541	6.95369	5.56396	0.000235385	0.00517546	0.00386651	Tbx3/Rgs2/Pitx2/Myh10/Csrp3/Xirp1	6
GO:0061035	regulation of cartilage development	5/199	73/25600	0.0684932	8.81118	5.91549	0.000264099	0.00568002	0.00424346	Smad7/Mustn1/Ccn2/Ccn1/Lep	5
GO:0010631	epithelial cell migration	10/199	329/25600	0.0303951	3.91013	4.70231	0.000269215	0.00574898	0.00429498	Pparg/Adamts9/Rhob/Dnaja4/Jun/Atoh8/Rgcc/Hbegf/Hspb1/Thbs1	10
GO:0010761	fibroblast migration	5/199	74/25600	0.0675676	8.69211	5.8652	0.000281467	0.00590667	0.00441278	Acta2/Sdc4/Pdlim1/Arid5b/Thbs1	5
GO:0035904	aorta development	5/199	74/25600	0.0675676	8.69211	5.8652	0.000281467	0.00590667	0.00441278	Eng/Adamts9/Smad6/Myh10/Lep	5
GO:0090132	epithelium migration	10/199	331/25600	0.0302115	3.8865	4.67848	0.000282484	0.00590667	0.00441278	Pparg/Adamts9/Rhob/Dnaja4/Jun/Atoh8/Rgcc/Hbegf/Hspb1/Thbs1	10
GO:0016055	Wnt signaling pathway	12/199	462/25600	0.025974	3.34138	4.49511	0.000284968	0.0059175	0.00442088	Hic1/Otulin/Lzts2/Trabd2b/Plekha4/Tmem132a/Siah2/Tle1/Ddit3/Bmal1/Pitx2/Egr1	12
GO:0050708	regulation of protein secretion	10/199	332/25600	0.0301205	3.8748	4.66663	0.000289321	0.00594677	0.00444274	Midn/Pparg/Tmem132a/Slc16a1/Aacs/Tbc1d1/Bmal1/Myh10/Ankrd1/Lep	10
GO:0090130	tissue migration	10/199	333/25600	0.03003	3.86316	4.65483	0.000296297	0.00597589	0.0044645	Pparg/Adamts9/Rhob/Dnaja4/Jun/Atoh8/Rgcc/Hbegf/Hspb1/Thbs1	10
GO:0198738	cell-cell signaling by wnt	12/199	464/25600	0.0258621	3.32698	4.4773	0.000296305	0.00597589	0.0044645	Hic1/Otulin/Lzts2/Trabd2b/Plekha4/Tmem132a/Siah2/Tle1/Ddit3/Bmal1/Pitx2/Egr1	12
GO:0010906	regulation of glucose metabolic process	6/199	116/25600	0.0517241	6.65396	5.40207	0.000298739	0.00597589	0.0044645	Midn/Dyrk2/Sik1/Esrrb/Cry1/Lep	6
GO:0010633	negative regulation of epithelial cell migration	5/199	75/25600	0.0666667	8.57621	5.81584	0.000299688	0.00597589	0.0044645	Pparg/Adamts9/Dnaja4/Rgcc/Thbs1	5
GO:1903522	regulation of blood circulation	9/199	273/25600	0.032967	4.24099	4.76518	0.000301722	0.00597687	0.00446523	Smad7/Smad6/Uts2r/Gch1/Ccn2/Hbegf/Rgs2/Csrp3/Lep	9
GO:0003300	cardiac muscle hypertrophy	6/199	119/25600	0.0504202	6.48621	5.30946	0.000342723	0.0067447	0.00503887	Pparg/Rgs2/Lmcd1/Csrp3/Lep/Nr4a3	6
GO:0032970	regulation of actin filament-based process	11/199	409/25600	0.0268949	3.45984	4.43873	0.000380803	0.00726882	0.00543043	Cnn2/Acta2/Sdc4/Nedd9/Cdc42ep2/Stmn1/Rgcc/Ccn2/Rnd1/Id1/Csrp3	11
GO:0030178	negative regulation of Wnt signaling pathway	7/199	170/25600	0.0411765	5.29707	4.9755	0.000381426	0.00726882	0.00543043	Hic1/Lzts2/Trabd2b/Siah2/Tle1/Ddit3/Egr1	7
GO:0006006	glucose metabolic process	8/199	225/25600	0.0355556	4.57398	4.76599	0.000395649	0.00749245	0.0055975	Midn/Dyrk2/Sik1/Esrrb/Pgam1/Cry1/Lep/Atf3	8
GO:0002573	myeloid leukocyte differentiation	9/199	284/25600	0.0316901	4.07672	4.6149	0.000402371	0.00757212	0.00565702	Pparg/Fstl3/Nedd9/Itgb6/Jun/Cebpb/Tnfaip6/Trib1/Fos	9
GO:0014897	striated muscle hypertrophy	6/199	123/25600	0.0487805	6.27528	5.19083	0.000409081	0.00760335	0.00568035	Pparg/Rgs2/Lmcd1/Csrp3/Lep/Nr4a3	6
GO:0032963	collagen metabolic process	6/199	124/25600	0.0483871	6.22467	5.16199	0.00042714	0.00789029	0.00589472	Eng/Pparg/Mrc2/Rgcc/Ccn2/Id1	6
GO:0001935	endothelial cell proliferation	7/199	174/25600	0.0402299	5.1753	4.89143	0.000438624	0.00805302	0.00601629	Eng/Pparg/Jun/Atoh8/Rgcc/Thbs1/Lep	7
GO:0014896	muscle hypertrophy	6/199	125/25600	0.048	6.17487	5.13346	0.000445815	0.00813544	0.00607787	Pparg/Rgs2/Lmcd1/Csrp3/Lep/Nr4a3	6
GO:1990874	vascular associated smooth muscle cell proliferation	5/199	82/25600	0.0609756	7.8441	5.4943	0.000453453	0.00822498	0.00614476	Pparg/Jun/Ddit3/Cdkn1a/Nr4a3	5
GO:0051017	actin filament bundle assembly	7/199	176/25600	0.0397727	5.11649	4.85036	0.000469684	0.00844249	0.00630726	Sdc4/Pdlim1/Stmn1/Rgcc/Ccn2/Id1/Myh10	7
GO:0001649	osteoblast differentiation	8/199	231/25600	0.034632	4.45518	4.66914	0.000471052	0.00844249	0.00630726	Id3/Pparg/Smad6/Cebpb/Tnfaip6/Jund/Id1/Ccn1	8
GO:0043542	endothelial cell migration	8/199	232/25600	0.0344828	4.43597	4.65332	0.000484683	0.00856625	0.00639972	Pparg/Adamts9/Rhob/Dnaja4/Atoh8/Rgcc/Hspb1/Thbs1	8
GO:0051145	smooth muscle cell differentiation	5/199	84/25600	0.0595238	7.65733	5.40937	0.000506678	0.00886981	0.00662651	Eng/Smad6/Tbx3/Pitx2/Rcan1	5
GO:0061572	actin filament bundle organization	7/199	180/25600	0.0388889	5.00279	4.77006	0.000537063	0.00934739	0.00698329	Sdc4/Pdlim1/Stmn1/Rgcc/Ccn2/Id1/Myh10	7
GO:0051098	regulation of binding	10/199	361/25600	0.0277008	3.56352	4.34178	0.000557147	0.00958611	0.00716164	Dot1l/Pparg/Tmem132a/Jun/Stmn1/Pitx2/Myod1/Id1/Cdkn1a/Xirp1	10
GO:0006469	negative regulation of protein kinase activity	7/199	182/25600	0.0384615	4.94782	4.7308	0.000573522	0.00975636	0.00728883	Spry4/Pparg/Shb/Trib1/Rgs2/Hspb1/Cdkn1a	7
GO:0045766	positive regulation of angiogenesis	7/199	182/25600	0.0384615	4.94782	4.7308	0.000573522	0.00975636	0.00728883	Eng/Rhob/Itga5/Uts2r/Dll1/Hspb1/Thbs1	7
GO:0003281	ventricular septum development	5/199	88/25600	0.0568182	7.30927	5.2476	0.000627073	0.0105707	0.00789723	Smad7/Smad6/Tbx3/Pitx2/Ccn1	5
GO:1904018	positive regulation of vasculature development	7/199	185/25600	0.0378378	4.86758	4.67297	0.000631873	0.0105707	0.00789723	Eng/Rhob/Itga5/Uts2r/Dll1/Hspb1/Thbs1	7
GO:0043281	regulation of cysteine-type endopeptidase activity involved in apoptotic process	7/199	186/25600	0.0376344	4.84141	4.65397	0.000652337	0.0107333	0.00801867	Bbc3/Pparg/Cryab/Siah2/Thbs1/Ccn1/Hspa1b	7
GO:0043500	muscle adaptation	6/199	137/25600	0.0437956	5.63401	4.81366	0.000723435	0.0117012	0.00874182	Pparg/Rgs2/Lmcd1/Myod1/Myog/Nr4a3	6
GO:0007159	leukocyte cell-cell adhesion	11/199	442/25600	0.0248869	3.20153	4.13247	0.000724302	0.0117012	0.00874182	Smad7/Sdc4/Efnb1/Hsp90aa1/Shb/Cebpb/Itga5/Hspb1/Thbs1/Lep/Nr4a3	11
GO:1903320	regulation of protein modification by small protein conjugation or removal	8/199	247/25600	0.0323887	4.16658	4.42626	0.000730528	0.0117012	0.00874182	Smad7/Hsp90aa1/Siah2/Arrdc3/Cry1/Trib1/Spsb4/Egr1	8
GO:0019216	regulation of lipid metabolic process	10/199	377/25600	0.0265252	3.41229	4.17651	0.000776961	0.0123779	0.00924737	Pparg/Sik1/Ces1d/Fabp3/Cidea/Angptl4/Ccn1/Egr1/Lep/Nr4a3	10
GO:1905952	regulation of lipid localization	7/199	192/25600	0.0364583	4.69012	4.54274	0.000786426	0.0124628	0.00931077	Pparg/Ces1d/Fabp3/Cry1/Cidea/Thbs1/Lep	7
GO:1901873	regulation of post-translational protein modification	8/199	252/25600	0.031746	4.08391	4.35455	0.000831813	0.0130447	0.00974552	Smad7/Hsp90aa1/Siah2/Arrdc3/Cry1/Trib1/Spsb4/Egr1	8
GO:0006094	gluconeogenesis	5/199	94/25600	0.0531915	6.84272	5.02309	0.000846286	0.0131349	0.00981287	Sik1/Pgam1/Cry1/Lep/Atf3	5
GO:0045670	regulation of osteoclast differentiation	5/199	94/25600	0.0531915	6.84272	5.02309	0.000846286	0.0131349	0.00981287	Fstl3/Nedd9/Cebpb/Tnfaip6/Fos	5
GO:0060828	regulation of canonical Wnt signaling pathway	8/199	253/25600	0.0316206	4.06777	4.34043	0.000853362	0.0131768	0.00984418	Otulin/Lzts2/Plekha4/Siah2/Tle1/Ddit3/Bmal1/Egr1	8
GO:0010927	cellular component assembly involved in morphogenesis	6/199	142/25600	0.0422535	5.43563	4.69137	0.000872287	0.0134003	0.0100112	Prx/Flnc/Myh10/Ncmap/Csrp3/Xirp1	6
GO:0048644	muscle organ morphogenesis	5/199	95/25600	0.0526316	6.7707	4.98758	0.00088774	0.0134999	0.0100856	Eng/Smad7/Pitx2/Arid5b/Ankrd1	5
GO:0010212	response to ionizing radiation	6/199	143/25600	0.041958	5.39762	4.66761	0.000904696	0.0136886	0.0102266	Bbc3/Rhob/Cryab/Itgb6/Cdkn1a/Egr1	6
GO:0006979	response to oxidative stress	10/199	385/25600	0.025974	3.34138	4.09719	0.000911123	0.013717	0.0102477	Rhob/Cryab/Jun/Gch1/Bmal1/Hspb1/Srxn1/Rcan1/Nr4a3/Fos	10
GO:0030512	negative regulation of transforming growth factor beta receptor signaling pathway	5/199	96/25600	0.0520833	6.70017	4.95258	0.000930686	0.0139418	0.0104157	Smad7/Pparg/Sap30/Smad6/Cidea	5
GO:0043523	regulation of neuron apoptotic process	9/199	320/25600	0.028125	3.61809	4.17142	0.000941896	0.0139707	0.0104373	Bbc3/Cntfr/Jun/Ddit3/Cebpb/Gch1/Btg2/Egr1/Nr4a3	9
GO:0019318	hexose metabolic process	8/199	259/25600	0.030888	3.97354	4.2572	0.000992265	0.0146456	0.0109415	Midn/Dyrk2/Sik1/Esrrb/Pgam1/Cry1/Lep/Atf3	8
GO:0003205	cardiac chamber development	7/199	200/25600	0.035	4.50251	4.4014	0.000998124	0.0146603	0.0109525	Eng/Smad7/Smad6/Tbx3/Pitx2/Myh10/Ccn1	7
GO:0019319	hexose biosynthetic process	5/199	98/25600	0.0510204	6.56343	4.88406	0.00102119	0.0149263	0.0111512	Sik1/Pgam1/Cry1/Lep/Atf3	5
GO:0045926	negative regulation of growth	8/199	261/25600	0.0306513	3.94309	4.23001	0.00104239	0.0151086	0.0112874	Bbc3/Pparg/Cryab/Ifrd1/Rgs2/Osgin1/Cdkn1a/Rrad	8
GO:0014902	myotube differentiation	6/199	147/25600	0.0408163	5.25074	4.57474	0.0010437	0.0151086	0.0112874	Sik1/Myod1/Myog/Ankrd2/Csrp3/Rcan1	6
GO:0046888	negative regulation of hormone secretion	5/199	100/25600	0.05	6.43216	4.81743	0.00111807	0.0160311	0.0119766	Midn/Pparg/Tbc1d1/Cry1/Lep	5
GO:0003333	amino acid transmembrane transport	5/199	101/25600	0.049505	6.36848	4.78479	0.00116899	0.016603	0.0124038	Slc38a3/Slc7a5/Slc22a4/Slc38a2/Rgs2	5
GO:0006109	regulation of carbohydrate metabolic process	7/199	206/25600	0.0339806	4.37137	4.30019	0.00118447	0.0166657	0.0124507	Midn/Dyrk2/Sik1/Esrrb/Cry1/Myog/Lep	7
GO:0009798	axis specification	5/199	102/25600	0.0490196	6.30604	4.75259	0.0012216	0.0170289	0.0127221	Smad6/Tbx3/Ddit3/Dll1/Pitx2	5
GO:0043525	positive regulation of neuron apoptotic process	5/199	102/25600	0.0490196	6.30604	4.75259	0.0012216	0.0170289	0.0127221	Bbc3/Jun/Ddit3/Gch1/Egr1	5
GO:0003206	cardiac chamber morphogenesis	6/199	152/25600	0.0394737	5.07802	4.46331	0.00123989	0.0172041	0.0128529	Eng/Smad7/Smad6/Tbx3/Pitx2/Ccn1	6
GO:0052548	regulation of endopeptidase activity	9/199	334/25600	0.0269461	3.46643	4.01594	0.00126853	0.0175208	0.0130895	Bbc3/Pparg/Mbp/Cryab/Siah2/Serpinb8/Thbs1/Ccn1/Hspa1b	9
GO:0003231	cardiac ventricle development	6/199	153/25600	0.0392157	5.04483	4.44161	0.00128229	0.017619	0.0131629	Eng/Smad7/Smad6/Tbx3/Pitx2/Ccn1	6
GO:0098739	import across plasma membrane	7/199	209/25600	0.0334928	4.30862	4.25102	0.00128734	0.017619	0.0131629	Slc38a3/Slc2a1/Slc7a5/Slc22a4/Slc38a2/Rgs2/Thbs1	7
GO:0048638	regulation of developmental growth	10/199	404/25600	0.0247525	3.18424	3.91685	0.00130725	0.0176547	0.0131895	Smad7/Foxs1/Dll1/Ifrd1/Olfm1/Rgs2/Myod1/Cdkn1a/Tnfrsf12a/Lep	10
GO:0090100	positive regulation of transmembrane receptor protein serine/threonine kinase signaling pathway	5/199	104/25600	0.0480769	6.18477	4.68946	0.00133206	0.0178259	0.0133175	Eng/Pparg/Fbxl15/Thbs1/Ccn1	5
GO:0031396	regulation of protein ubiquitination	7/199	211/25600	0.0331754	4.26778	4.21876	0.00135972	0.0181155	0.0135338	Smad7/Hsp90aa1/Siah2/Arrdc3/Cry1/Trib1/Spsb4	7
GO:0007162	negative regulation of cell adhesion	9/199	340/25600	0.0264706	3.40526	3.95183	0.00143395	0.0189369	0.0141475	Smad7/Spry4/Sdc4/Mbp/Rgcc/Cebpb/Rnd1/Hspb1/Thbs1	9
GO:0046364	monosaccharide biosynthetic process	5/199	106/25600	0.0471698	6.06808	4.62796	0.00144971	0.0190609	0.0142401	Sik1/Pgam1/Cry1/Lep/Atf3	5
GO:0016051	carbohydrate biosynthetic process	7/199	214/25600	0.0327103	4.20796	4.1711	0.0014742	0.0190609	0.0142401	Dyrk2/Sik1/Esrrb/Pgam1/Cry1/Lep/Atf3	7
GO:0009914	hormone transport	10/199	411/25600	0.0243309	3.13001	3.85309	0.00148458	0.0191029	0.0142715	Midn/Pparg/Slc7a5/Slc16a1/Aacs/Tbc1d1/Cry1/Tbx3/Bmal1/Lep	10
GO:0001822	kidney development	9/199	342/25600	0.0263158	3.38535	3.93077	0.00149279	0.0191268	0.0142894	Smad7/Id3/Lzts2/Smad6/Dll1/Arid5b/Gsta3/Cys1/Egr1	9
GO:0032368	regulation of lipid transport	6/199	159/25600	0.0377358	4.85446	4.31527	0.0015605	0.0199096	0.0148742	Pparg/Ces1d/Fabp3/Cry1/Thbs1/Lep	6
GO:0043502	regulation of muscle adaptation	5/199	108/25600	0.0462963	5.9557	4.56802	0.00157485	0.0200079	0.0149476	Pparg/Rgs2/Lmcd1/Myog/Nr4a3	5
GO:0050867	positive regulation of cell activation	10/199	415/25600	0.0240964	3.09984	3.81726	0.0015944	0.0201056	0.0150206	Acta2/Efnb1/Hsp90aa1/Shb/Ccn2/Jund/Thbs1/Cdkn1a/Lep/Nr4a3	10
GO:0005996	monosaccharide metabolic process	8/199	280/25600	0.0285714	3.67552	3.98445	0.00162698	0.0202432	0.0151234	Midn/Dyrk2/Sik1/Esrrb/Pgam1/Cry1/Lep/Atf3	8
GO:2000116	regulation of cysteine-type endopeptidase activity	7/199	218/25600	0.0321101	4.13075	4.1089	0.00163839	0.0203012	0.0151667	Bbc3/Pparg/Cryab/Siah2/Thbs1/Ccn1/Hspa1b	7
GO:0010634	positive regulation of epithelial cell migration	6/199	163/25600	0.0368098	4.73533	4.23451	0.00177	0.0213784	0.0159715	Rhob/Jun/Atoh8/Hbegf/Hspb1/Thbs1	6
GO:0071214	cellular response to abiotic stimulus	9/199	351/25600	0.025641	3.29854	3.83793	0.00178213	0.0213784	0.0159715	Bag3/Bbc3/Cnn2/Rhob/Cryab/Itgb6/Cdkn1a/Ankrd1/Egr1	9
GO:0104004	cellular response to environmental stimulus	9/199	351/25600	0.025641	3.29854	3.83793	0.00178213	0.0213784	0.0159715	Bag3/Bbc3/Cnn2/Rhob/Cryab/Itgb6/Cdkn1a/Ankrd1/Egr1	9
GO:0030099	myeloid cell differentiation	11/199	495/25600	0.0222222	2.85874	3.69618	0.0017908	0.0213973	0.0159856	Pparg/Fstl3/Nedd9/Itgb6/Jun/Cebpb/Tnfaip6/Dll1/Trib1/Lep/Fos	11
GO:0010660	regulation of muscle cell apoptotic process	5/199	112/25600	0.0446429	5.743	4.45253	0.0018487	0.0220017	0.0164372	Bag3/Pparg/Slc7a5/Gch1/Nr4a3	5
GO:0051216	cartilage development	7/199	223/25600	0.0313901	4.03813	4.03321	0.00186326	0.0220877	0.0165014	Smad7/Mustn1/Ccn2/Thbs1/Arid5a/Ccn1/Lep	7
GO:0045834	positive regulation of lipid metabolic process	6/199	165/25600	0.0363636	4.67794	4.1951	0.00188243	0.0221407	0.016541	Pparg/Ces1d/Fabp3/Angptl4/Ccn1/Nr4a3	6
GO:0072331	signal transduction by p53 class mediator	6/199	165/25600	0.0363636	4.67794	4.1951	0.00188243	0.0221407	0.016541	Dyrk2/Bbc3/Hic1/Ankrd2/Cdkn1a/Ankrd1	6
GO:0008217	regulation of blood pressure	7/199	224/25600	0.03125	4.0201	4.01834	0.00191098	0.0223889	0.0167264	Eng/Pparg/Acta2/Uts2r/Gch1/Dll1/Lep	7
GO:0043255	regulation of carbohydrate biosynthetic process	5/199	113/25600	0.0442478	5.69218	4.42453	0.00192228	0.022402	0.0167362	Dyrk2/Sik1/Esrrb/Cry1/Lep	5
GO:0015908	fatty acid transport	5/199	114/25600	0.0438596	5.64225	4.39686	0.00199799	0.0227876	0.0170243	Pparg/Slc2a1/Fabp3/Thbs1/Lep	5
GO:0072001	renal system development	9/199	358/25600	0.0251397	3.23405	3.76777	0.00203688	0.0231436	0.0172902	Smad7/Id3/Lzts2/Smad6/Dll1/Arid5b/Gsta3/Cys1/Egr1	9
GO:0032231	regulation of actin filament bundle assembly	5/199	115/25600	0.0434783	5.59318	4.36951	0.00207584	0.0234976	0.0175547	Sdc4/Stmn1/Rgcc/Ccn2/Id1	5
GO:1904951	positive regulation of establishment of protein localization	9/199	363/25600	0.0247934	3.1895	3.71871	0.00223604	0.0245954	0.0183748	Bag3/Bbc3/Pparg/Tmem132a/Hsp90aa1/Aacs/Myh10/Ankrd1/Lep	9
GO:0030038	contractile actin filament bundle assembly	5/199	117/25600	0.042735	5.49757	4.31577	0.00223817	0.0245954	0.0183748	Sdc4/Pdlim1/Stmn1/Rgcc/Ccn2	5
GO:0043149	stress fiber assembly	5/199	117/25600	0.042735	5.49757	4.31577	0.00223817	0.0245954	0.0183748	Sdc4/Pdlim1/Stmn1/Rgcc/Ccn2	5
GO:0045639	positive regulation of myeloid cell differentiation	5/199	117/25600	0.042735	5.49757	4.31577	0.00223817	0.0245954	0.0183748	Nedd9/Jun/Trib1/Lep/Fos	5
GO:0048661	positive regulation of smooth muscle cell proliferation	5/199	117/25600	0.042735	5.49757	4.31577	0.00223817	0.0245954	0.0183748	Jun/Hbegf/Thbs1/Egr1/Nr4a3	5
GO:0009306	protein secretion	10/199	437/25600	0.0228833	2.94378	3.6276	0.00232237	0.0251535	0.0187918	Midn/Pparg/Tmem132a/Slc16a1/Aacs/Tbc1d1/Bmal1/Myh10/Ankrd1/Lep	10
GO:0035592	establishment of protein localization to extracellular region	10/199	438/25600	0.0228311	2.93706	3.61926	0.00236092	0.0254794	0.0190352	Midn/Pparg/Tmem132a/Slc16a1/Aacs/Tbc1d1/Bmal1/Myh10/Ankrd1/Lep	10
GO:0030856	regulation of epithelial cell differentiation	6/199	173/25600	0.0346821	4.46161	4.04359	0.00238705	0.0255779	0.0191089	Atoh8/Tbx3/Cebpb/Dll1/Maff/Id1	6
GO:0031099	regeneration	6/199	173/25600	0.0346821	4.46161	4.04359	0.00238705	0.0255779	0.0191089	Mustn1/Jun/Cebpb/Ifrd1/Myod1/Cdkn1a	6
GO:0014909	smooth muscle cell migration	5/199	119/25600	0.0420168	5.40518	4.26325	0.00240955	0.0256742	0.0191808	Pparg/Ddit3/Trib1/Egr1/Nr4a3	5
GO:0051101	regulation of DNA binding	5/199	120/25600	0.0416667	5.36013	4.23744	0.00249873	0.0263989	0.0197222	Dot1l/Pparg/Jun/Pitx2/Id1	5
GO:0051952	regulation of amine transport	5/199	120/25600	0.0416667	5.36013	4.23744	0.00249873	0.0263989	0.0197222	Slc38a3/Slc7a5/Slc38a2/Rgs2/Lep	5
GO:2001235	positive regulation of apoptotic signaling pathway	6/199	176/25600	0.0340909	4.38556	3.98913	0.00260037	0.0267515	0.0199856	Bbc3/Ddit3/Mal/Thbs1/Tnfrsf12a/Atf3	6
GO:0071692	protein localization to extracellular region	10/199	444/25600	0.0225225	2.89737	3.56973	0.00260318	0.0267515	0.0199856	Midn/Pparg/Tmem132a/Slc16a1/Aacs/Tbc1d1/Bmal1/Myh10/Ankrd1/Lep	10
GO:0034599	cellular response to oxidative stress	7/199	238/25600	0.0294118	3.78362	3.81874	0.00268372	0.0272076	0.0203264	Rhob/Jun/Gch1/Bmal1/Hspb1/Srxn1/Fos	7
GO:0051091	positive regulation of DNA-binding transcription factor activity	7/199	238/25600	0.0294118	3.78362	3.81874	0.00268372	0.0272076	0.0203264	Pparg/Rgcc/Ddit3/Ifrd1/Arid5b/Abra/Csrp3	7
GO:0010657	muscle cell apoptotic process	5/199	123/25600	0.0406504	5.2294	4.16169	0.00278065	0.0276321	0.0206435	Bag3/Pparg/Slc7a5/Gch1/Nr4a3	5
GO:1902106	negative regulation of leukocyte differentiation	5/199	123/25600	0.0406504	5.2294	4.16169	0.00278065	0.0276321	0.0206435	Smad7/Fstl3/Tnfaip6/Trib1/Hspb1	5
GO:2000278	regulation of DNA biosynthetic process	5/199	123/25600	0.0406504	5.2294	4.16169	0.00278065	0.0276321	0.0206435	Hsp90aa1/Rgcc/Gch1/Cdkn1a/Ankrd1	5
GO:0006865	amino acid transport	6/199	179/25600	0.0335196	4.31206	3.93588	0.0028277	0.0280073	0.0209238	Slc38a3/Slc7a5/Slc22a4/Slc38a2/Rgs2/Lep	6
GO:0071897	DNA biosynthetic process	6/199	180/25600	0.0333333	4.28811	3.91838	0.00290669	0.0286952	0.0214378	Hsp90aa1/Rgcc/Gch1/Ccn2/Cdkn1a/Ankrd1	6
GO:0051222	positive regulation of protein transport	8/199	308/25600	0.025974	3.34138	3.65905	0.00293161	0.0287527	0.0214807	Bag3/Pparg/Tmem132a/Hsp90aa1/Aacs/Myh10/Ankrd1/Lep	8
GO:0060070	canonical Wnt signaling pathway	8/199	308/25600	0.025974	3.34138	3.65905	0.00293161	0.0287527	0.0214807	Otulin/Lzts2/Plekha4/Siah2/Tle1/Ddit3/Bmal1/Egr1	8
GO:0006606	protein import into nucleus	6/199	182/25600	0.032967	4.24099	3.88378	0.00306961	0.029771	0.0222415	Bag3/Hsp90aa1/Bmal1/Cdkn1a/Abra/Lep	6
GO:0051402	neuron apoptotic process	9/199	381/25600	0.023622	3.03882	3.54886	0.00308487	0.029771	0.0222415	Bbc3/Cntfr/Jun/Ddit3/Cebpb/Gch1/Btg2/Egr1/Nr4a3	9
GO:0048145	regulation of fibroblast proliferation	5/199	127/25600	0.0393701	5.06469	4.06445	0.00319145	0.0305062	0.0227907	Pparg/Lzts2/Jun/Uts2r/Cdkn1a	5
GO:0062197	cellular response to chemical stress	8/199	313/25600	0.0255591	3.28801	3.6049	0.00323245	0.030671	0.0229139	Rhob/Jun/Ddit3/Gch1/Bmal1/Hspb1/Srxn1/Fos	8
GO:0031214	biomineral tissue development	6/199	184/25600	0.0326087	4.19489	3.84967	0.00323925	0.030671	0.0229139	Fbxl15/Cnnm4/Itgb6/Cebpb/Ccn1/Lep	6
GO:0060485	mesenchyme development	8/199	314/25600	0.0254777	3.27753	3.5942	0.0032954	0.0311048	0.023238	Eng/Smad7/Efnb1/Rgcc/Tbx3/Nrtn/Pitx2/Thbs1	8
GO:0001890	placenta development	6/199	185/25600	0.0324324	4.17221	3.8328	0.00332665	0.0313017	0.023385	Pparg/Zfp568/Esrrb/Cebpb/Ccn1/Lep	6
GO:1903707	negative regulation of hemopoiesis	5/199	129/25600	0.0387597	4.98617	4.01736	0.00341247	0.0320092	0.0239136	Smad7/Fstl3/Tnfaip6/Trib1/Hspb1	5
GO:0051170	import into nucleus	6/199	187/25600	0.0320856	4.12759	3.7994	0.0035067	0.0325553	0.0243216	Bag3/Hsp90aa1/Bmal1/Cdkn1a/Abra/Lep	6
GO:0015837	amine transport	5/199	130/25600	0.0384615	4.94782	3.99417	0.00352701	0.0325553	0.0243216	Slc38a3/Slc7a5/Slc38a2/Rgs2/Lep	5
GO:0097009	energy homeostasis	5/199	130/25600	0.0384615	4.94782	3.99417	0.00352701	0.0325553	0.0243216	Pparg/Dll1/Pnpla3/Lep/Nr4a3	5
GO:0007369	gastrulation	6/199	188/25600	0.0319149	4.10563	3.78288	0.0035994	0.0329416	0.0246102	Mbp/Ahdc1/Zfp568/Atoh8/Itga5/Nr4a3	6
GO:0062013	positive regulation of small molecule metabolic process	6/199	188/25600	0.0319149	4.10563	3.78288	0.0035994	0.0329416	0.0246102	Dyrk2/Pparg/Ces1d/Esrrb/Cry1/Nr4a3	6
GO:0003018	vascular process in circulatory system	7/199	253/25600	0.027668	3.5593	3.62102	0.00375711	0.0334837	0.0250152	Acta2/Slc2a1/Smad6/Uts2r/Gch1/Rgs2/Lep	7
GO:0042476	odontogenesis	5/199	132/25600	0.0378788	4.87285	3.94851	0.00376433	0.0334837	0.0250152	Id3/Cnnm4/Itgb6/Dll1/Pitx2	5
GO:0071478	cellular response to radiation	6/199	190/25600	0.0315789	4.06242	3.75017	0.00379025	0.033566	0.0250767	Bbc3/Rhob/Cryab/Itgb6/Cdkn1a/Egr1	6
GO:0048762	mesenchymal cell differentiation	7/199	254/25600	0.0275591	3.54529	3.60837	0.00383878	0.0338961	0.0253232	Eng/Smad7/Efnb1/Rgcc/Tbx3/Nrtn/Pitx2	7
GO:0002040	sprouting angiogenesis	5/199	133/25600	0.037594	4.83621	3.92602	0.00388719	0.0339365	0.0253535	Otulin/Adamts9/Itga5/Dll1/Thbs1	5
GO:0035296	regulation of tube diameter	6/199	191/25600	0.0314136	4.04115	3.73399	0.00388844	0.0339365	0.0253535	Acta2/Smad6/Uts2r/Gch1/Rgs2/Lep	6
GO:0097746	blood vessel diameter maintenance	6/199	191/25600	0.0314136	4.04115	3.73399	0.00388844	0.0339365	0.0253535	Acta2/Smad6/Uts2r/Gch1/Rgs2/Lep	6
GO:0045927	positive regulation of growth	8/199	323/25600	0.0247678	3.18621	3.4998	0.00390579	0.0339894	0.025393	Smad7/Foxs1/Uts2r/Dll1/Hbegf/Myod1/Tnfrsf12a/Lep	8
GO:0035150	regulation of tube size	6/199	192/25600	0.03125	4.0201	3.71791	0.00398851	0.0344109	0.0257079	Acta2/Smad6/Uts2r/Gch1/Rgs2/Lep	6
GO:0014812	muscle cell migration	5/199	134/25600	0.0373134	4.80012	3.90375	0.00401289	0.0345224	0.0257911	Pparg/Ddit3/Trib1/Egr1/Nr4a3	5
GO:0000302	response to reactive oxygen species	6/199	193/25600	0.0310881	3.99927	3.70195	0.00409047	0.0348906	0.0260663	Rhob/Cryab/Jun/Gch1/Nr4a3/Fos	6
GO:0042552	myelination	6/199	193/25600	0.0310881	3.99927	3.70195	0.00409047	0.0348906	0.0260663	Nab2/Mbp/Prx/Mpz/Mal/Ncmap	6
GO:0051346	negative regulation of hydrolase activity	8/199	327/25600	0.0244648	3.14723	3.4589	0.0042036	0.0355165	0.0265339	Ppp1r15a/Cryab/Siah2/Serpinb8/Rgs2/Thbs1/Angptl4/Hspa1b	8
GO:0072593	reactive oxygen species metabolic process	7/199	259/25600	0.027027	3.47684	3.54609	0.00426754	0.0357387	0.0266999	Cryab/Gch1/Ccn2/Thbs1/Cdkn1a/Ccn1/Lep	7
GO:0030316	osteoclast differentiation	5/199	136/25600	0.0367647	4.72953	3.85987	0.00427298	0.0357387	0.0266999	Fstl3/Nedd9/Cebpb/Tnfaip6/Fos	5
GO:1903037	regulation of leukocyte cell-cell adhesion	9/199	402/25600	0.0223881	2.88007	3.36292	0.00437677	0.0361691	0.0270214	Smad7/Sdc4/Efnb1/Hsp90aa1/Shb/Cebpb/Hspb1/Lep/Nr4a3	9
GO:0090090	negative regulation of canonical Wnt signaling pathway	5/199	137/25600	0.0364964	4.69501	3.83825	0.00440743	0.0361691	0.0270214	Lzts2/Siah2/Tle1/Ddit3/Egr1	5
GO:0007272	ensheathment of neurons	6/199	196/25600	0.0306122	3.93806	3.65468	0.00440793	0.0361691	0.0270214	Nab2/Mbp/Prx/Mpz/Mal/Ncmap	6
GO:0008366	axon ensheathment	6/199	196/25600	0.0306122	3.93806	3.65468	0.00440793	0.0361691	0.0270214	Nab2/Mbp/Prx/Mpz/Mal/Ncmap	6
GO:0046879	hormone secretion	9/199	403/25600	0.0223325	2.87293	3.35437	0.00444743	0.0361925	0.0270389	Midn/Pparg/Slc16a1/Aacs/Tbc1d1/Cry1/Tbx3/Bmal1/Lep	9
GO:0009636	response to toxic substance	5/199	138/25600	0.0362319	4.66099	3.81684	0.00454487	0.0367866	0.0274827	Mbp/Ces1d/Abtb2/Gch1/Gsta3	5
GO:0034976	response to endoplasmic reticulum stress	7/199	263/25600	0.026616	3.42396	3.49735	0.00463589	0.0374227	0.0279579	Bbc3/Ppp1r15a/Jun/Ddit3/Cebpb/Thbs1/Atf3	7
GO:0008016	regulation of heart contraction	6/199	199/25600	0.0301508	3.87869	3.60835	0.00474323	0.0381098	0.0284713	Smad7/Gch1/Ccn2/Hbegf/Rgs2/Csrp3	6
GO:0090257	regulation of muscle system process	7/199	265/25600	0.0264151	3.39812	3.47333	0.00482883	0.0381098	0.0284713	Smad7/Pparg/Ccn2/Rgs2/Lmcd1/Myog/Nr4a3	7
GO:0090276	regulation of peptide hormone secretion	7/199	265/25600	0.0264151	3.39812	3.47333	0.00482883	0.0381098	0.0284713	Midn/Pparg/Slc16a1/Aacs/Tbc1d1/Bmal1/Lep	7
GO:0032760	positive regulation of tumor necrosis factor production	5/199	140/25600	0.0357143	4.5944	3.77463	0.00482886	0.0381098	0.0284713	Hspb1/Thbs1/Arid5a/Ccn1/Lep	5
GO:0034504	protein localization to nucleus	8/199	337/25600	0.0237389	3.05384	3.35933	0.00502487	0.0394007	0.0294357	Bag3/Lzts2/Hsp90aa1/Banp/Bmal1/Cdkn1a/Abra/Lep	8
GO:0046883	regulation of hormone secretion	8/199	338/25600	0.0236686	3.04481	3.34958	0.0051133	0.0394204	0.0294504	Midn/Pparg/Slc16a1/Aacs/Tbc1d1/Cry1/Bmal1/Lep	8
GO:0097193	intrinsic apoptotic signaling pathway	8/199	338/25600	0.0236686	3.04481	3.34958	0.0051133	0.0394204	0.0294504	Dyrk2/Bbc3/Hic1/Ddit3/Cebpb/Hspb1/Ankrd2/Cdkn1a	8
GO:0010811	positive regulation of cell-substrate adhesion	5/199	142/25600	0.0352113	4.52969	3.7332	0.00512523	0.0394204	0.0294504	Sdc4/Nedd9/Itga5/Thbs1/Ccn1	5
GO:1903557	positive regulation of tumor necrosis factor superfamily cytokine production	5/199	142/25600	0.0352113	4.52969	3.7332	0.00512523	0.0394204	0.0294504	Hspb1/Thbs1/Arid5a/Ccn1/Lep	5
GO:0009799	specification of symmetry	5/199	143/25600	0.034965	4.49801	3.71278	0.00527815	0.0400315	0.029907	Eng/Tbx3/Ddit3/Dll1/Pitx2	5
GO:0009855	determination of bilateral symmetry	5/199	143/25600	0.034965	4.49801	3.71278	0.00527815	0.0400315	0.029907	Eng/Tbx3/Ddit3/Dll1/Pitx2	5
GO:0002791	regulation of peptide secretion	7/199	270/25600	0.0259259	3.33519	3.41429	0.00533764	0.040381	0.030168	Midn/Pparg/Slc16a1/Aacs/Tbc1d1/Bmal1/Lep	7
GO:0050767	regulation of neurogenesis	10/199	493/25600	0.020284	2.6094	3.19375	0.00541633	0.0408736	0.030536	Pparg/Mbp/Slc7a5/Dll1/Ifrd1/Bmal1/Id1/Tiam2/Btg2/Tnfrsf12a	10
GO:1901875	positive regulation of post-translational protein modification	5/199	144/25600	0.0347222	4.46678	3.69254	0.00543427	0.0409065	0.0305606	Arrdc3/Cry1/Trib1/Spsb4/Egr1	5
GO:0090087	regulation of peptide transport	7/199	272/25600	0.0257353	3.31067	3.39105	0.00555205	0.041482	0.0309906	Midn/Pparg/Slc16a1/Aacs/Tbc1d1/Bmal1/Lep	7
GO:0051051	negative regulation of transport	10/199	497/25600	0.0201207	2.58839	3.16509	0.00572323	0.0426551	0.031867	Midn/Pparg/Cnn2/Cryab/Tbc1d1/Cry1/Rgs2/Thbs1/Rrad/Lep	10
GO:0008277	regulation of G protein-coupled receptor signaling pathway	5/199	146/25600	0.0342466	4.40559	3.65261	0.00575625	0.0427953	0.0319717	Pde10a/Arrdc3/Stmn1/Cry1/Rgs2	5
GO:0051896	regulation of phosphatidylinositol 3-kinase/protein kinase B signal transduction	7/199	278/25600	0.0251799	3.23922	3.32263	0.00623413	0.0449486	0.0335805	Eng/Nherf2/Cavin3/Ddit3/Hbegf/Thbs1/Lep	7
GO:0050678	regulation of epithelial cell proliferation	9/199	425/25600	0.0211765	2.72421	3.17258	0.00623996	0.0449486	0.0335805	Eng/Pparg/Jun/Atoh8/Rgcc/Id1/Thbs1/Lep/Nr4a3	9
GO:0051347	positive regulation of transferase activity	9/199	429/25600	0.020979	2.69881	3.14077	0.0066184	0.046916	0.0350503	Nedd9/Hsp90aa1/Arrdc3/Rgcc/Trib1/Thbs1/Cdkn1a/Ccn1/Lep	9
GO:0032680	regulation of tumor necrosis factor production	6/199	214/25600	0.0280374	3.60682	3.38948	0.00670751	0.046916	0.0350503	Hspb1/Cidea/Thbs1/Arid5a/Ccn1/Lep	6
GO:0048144	fibroblast proliferation	5/199	152/25600	0.0328947	4.23168	3.53701	0.00680267	0.0473045	0.0353405	Pparg/Lzts2/Jun/Uts2r/Cdkn1a	5
GO:0052547	regulation of peptidase activity	9/199	432/25600	0.0208333	2.68007	3.11714	0.00691362	0.047887	0.0357757	Bbc3/Pparg/Mbp/Cryab/Siah2/Serpinb8/Thbs1/Ccn1/Hspa1b	9
GO:1902107	positive regulation of leukocyte differentiation	6/199	216/25600	0.0277778	3.57342	3.36179	0.00700809	0.0479576	0.0358285	Nedd9/Hsp90aa1/Shb/Jun/Trib1/Fos	6
GO:1903708	positive regulation of hemopoiesis	6/199	216/25600	0.0277778	3.57342	3.36179	0.00700809	0.0479576	0.0358285	Nedd9/Hsp90aa1/Shb/Jun/Trib1/Fos	6
GO:1903555	regulation of tumor necrosis factor superfamily cytokine production	6/199	217/25600	0.0276498	3.55696	3.34807	0.00716199	0.0488997	0.0365322	Hspb1/Cidea/Thbs1/Arid5a/Ccn1/Lep	6
GO:0032956	regulation of actin cytoskeleton organization	8/199	359/25600	0.0222841	2.8667	3.15269	0.00726062	0.0492382	0.0367851	Sdc4/Nedd9/Cdc42ep2/Stmn1/Rgcc/Ccn2/Rnd1/Id1	8
GO:2001233	regulation of apoptotic signaling pathway	9/199	436/25600	0.0206422	2.65548	3.08596	0.00732286	0.0494584	0.0369496	Bbc3/Siah2/Ddit3/Mal/Hspb1/Ankrd2/Thbs1/Tnfrsf12a/Atf3	9
GO:0046660	female sex differentiation	5/199	155/25600	0.0322581	4.14978	3.48143	0.00737285	0.0495528	0.0370201	Tbx3/Cebpb/Tnfaip6/Arid5b/Lep	5
GO:0051100	negative regulation of binding	5/199	155/25600	0.0322581	4.14978	3.48143	0.00737285	0.0495528	0.0370201	Jun/Myod1/Id1/Cdkn1a/Xirp1	5
GO:0007264	small GTPase-mediated signal transduction	9/199	438/25600	0.0205479	2.64335	3.07049	0.00753431	0.0497824	0.0371917	Spry4/Rhob/Dok5/Cdc42ep2/Stmn1/Cadm4/Rnd1/Tiam2/Abra	9

## Sheet: DEGs_Down
ID	Description	GeneRatio	BgRatio	RichFactor	FoldEnrichment	zScore	pvalue	p.adjust	qvalue	geneID	Count
GO:0032922	circadian regulation of gene expression	1982-07-01	74/25600	0.0945946	29.532	13.9332	4.03247e-09	5.79869e-06	5.1658e-06	Ciart/Nr1d1/Per3/Bhlhe40/Usp2/Rora/Nrip1	7
GO:0007623	circadian rhythm	1982-09-01	232/25600	0.0387931	12.111	9.63718	5.82592e-08	3.74595e-05	3.33711e-05	Ciart/Dbp/Nr1d1/Per3/Nr1d2/Bhlhe40/Usp2/Rora/Nrip1	9
GO:0048511	rhythmic process	1982-10-01	320/25600	0.03125	9.7561	8.93495	7.81493e-08	3.74595e-05	3.33711e-05	Ciart/Dbp/Nr1d1/Per3/Nr1d2/Bhlhe40/Usp2/Rora/Nrip1/Klf9	10
GO:0048512	circadian behavior	1982-05-01	67/25600	0.0746269	23.2981	10.3598	2.46288e-06	0.000816025	0.000726962	Ciart/Nr1d1/Per3/Nr1d2/Usp2	5
GO:0007622	rhythmic behavior	1982-05-01	70/25600	0.0714286	22.2997	10.1156	3.0634e-06	0.000816025	0.000726962	Ciart/Nr1d1/Per3/Nr1d2/Usp2	5
GO:0042752	regulation of circadian rhythm	1982-06-01	127/25600	0.0472441	14.7494	8.80521	3.40483e-06	0.000816025	0.000726962	Nr1d1/Per3/Nr1d2/Bhlhe40/Usp2/Rora	6
