# Supplementary material for: Chronic circadian misalignment accelerates sarcopenia progression in mice
Source: Front Physiol. 2025 Nov 13;16:1686942. doi: 10.3389/fphys.2025.1686942 (PMC12658988; doi:10.3389/fphys.2025.1686942)
Supplement: Supplementary file 2 [file Table3.xlsx]

## Sheet: GSEA_MsigDB_H
ID	Description	setSize	enrichmentScore	NES	pvalue	p.adjust	qvalue	rank	leading_edge	core_enrichment
HALLMARK_TNFA_SIGNALING_VIA_NFKB	HALLMARK_TNFA_SIGNALING_VIA_NFKB	146	0.635393	2.62325	1e-10	1.66667e-09	7.7193e-10	1369	tags=40%, list=12%, signal=35%	Atf3/Fos/Nr4a3/Egr1/Nfil3/Rcan1/Ccn1/Btg2/Cdkn1a/Phlda1/G0s2/Irs2/Hbegf/Trib1/F2rl1/Dnajb4/Maff/Klf2/Klf4/Serpinb8/Gch1/Tnfaip6/Cebpb/Cebpd/Slc16a6/Jun/Ier5/Gem/Dusp1/Ppp1r15a/Ier2/Sdc4/Rhob/Sik1/Tubb2a/Zfp36/Ccnd1/Lamb3/Cd44/Serpine1/Fosl2/Myc/Zc3h12a/Map3k8/Vegfa/Dram1/Pnrc1/Bmp2/Edn1/Efna1/Nfe2l2/Gadd45a/Ehd1/Klf10/Il15ra/Msc/B4galt5/Junb
HALLMARK_OXIDATIVE_PHOSPHORYLATION	HALLMARK_OXIDATIVE_PHOSPHORYLATION	198	0.598658	2.55112	1e-10	1.66667e-09	7.7193e-10	3157	tags=70%, list=27%, signal=52%	Atp1b1/Cox6a1/Ech1/Cox8a/Idh2/Slc25a5/Timm10/Uqcrq/Ldhb/Fdx1/Etfb/Eci1/Cox5b/Acaa2/Uqcr11/Atp5f1d/Mrpl34/Bckdha/Ndufb3/Acadvl/Ndufb2/Cox7c/Sdhb/Ndufs7/Cyc1/Ndufs8/Timm13/Uqcr10/Pdk4/Uqcrc1/Atp5mc1/Mrps12/Ndufb7/Ndufb8/Hadha/Ndufa8/Atp5mg/Por/Atp5mf/Phb2/Mgst3/Polr2f/Nnt/Cox4i1/Cox6b1/Ndufv1/Ndufa2/Atp5pd/Iscu/Ndufa6/Atp5mc3/Mdh2/Atp5f1e/Atp5me/Ndufab1/Idh3b/Acat1/Etfdh/Acadm/Uqcrfs1/Cox10/Ndufs6/…
HALLMARK_P53_PATHWAY	HALLMARK_P53_PATHWAY	169	0.577364	2.41205	1e-10	1.66667e-09	7.7193e-10	1258	tags=27%, list=11%, signal=25%	Atf3/Fos/Rrad/Btg2/Cdkn1a/Osgin1/Ddit4/Hbegf/Tnni1/Klf4/Ddit3/Jun/Ier5/Plk3/Ppp1r15a/F2r/H2ac25/Cebpa/Mknk2/Phlda3/Ldhb/Tax1bp3/Tgfb1/Ccnd2/H2aj/Ccnd3/Zfp36l1/Baiap2/Nupr1/Itgb4/Pmm1/Rpl36/Dram1/Tm4sf1/S100a10/Bmp2/Epha2/Inhbb/Hexim1/Cyfip2/Jag2/Rpl18/Iscu/Prmt2/Gadd45a/Notch1
HALLMARK_HYPOXIA	HALLMARK_HYPOXIA	164	0.549852	2.29158	2.16851e-10	2.71064e-09	1.25546e-09	1219	tags=32%, list=10%, signal=29%	Atf3/Fos/Nfil3/Ccn1/Angptl4/Cdkn1a/Irs2/Ddit4/Ccn2/Maff/Ddit3/Ppargc1a/Jun/Siah2/Gck/Ccn5/Sap30/Cavin3/Wsb1/Dusp1/Ppp1r15a/Sdc4/Slc2a1/Ampd3/Zfp36/Pdgfb/Jmjd6/Mt1/Serpine1/Fosl2/Csrp2/Mt2/Galk1/Vegfa/Anxa2/Errfi1/Pgm2/Pnrc1/Hs3st1/Akap12/Ak4/Pfkl/P4ha2/Mif/Myh9/Prdx5/Tpst2/Tes/Pim1/Efna1/Cavin1/Cav1/Pfkp
HALLMARK_ADIPOGENESIS	HALLMARK_ADIPOGENESIS	197	0.494175	2.10504	3.28333e-08	2.73611e-07	1.26725e-07	1982	tags=37%, list=17%, signal=31%	Lep/Angptl4/Adipoq/Cidea/Ptger3/Miga2/Sncg/Adig/Mrap/Cox6a1/Pparg/Ech1/Cox8a/Fabp4/Ltc4s/Orm1/Mgll/Uqcrq/Cyp4b1/Etfb/Aldh2/Lipe/Reep6/Acaa2/Chchd10/Uqcr11/Acads/Bckdha/Sorbs1/Esrra/Slc27a1/Slc1a5/Cat/Sdhb/Cyc1/Acadl/Slc25a10/Cavin2/Uqcr10/Uqcrc1/Pfkl/Vegfb/Ndufb7/Hadh/Por/Ddt/Ubc/Mgst3/Cavin1/Lpl/Cpt2/Phldb1/Gadd45a/Mdh2/Ephx2/Ndufab1/Plin2/Acadm/Ppm1b/Fah/Sdhc/Decr1/Ak2/Gbe1/Coq9/Coq5/Cox7b/Idh3…
HALLMARK_MYOGENESIS	HALLMARK_MYOGENESIS	188	0.495883	2.09385	2.957e-08	2.73611e-07	1.26725e-07	1304	tags=24%, list=11%, signal=22%	Csrp3/Cdkn1a/Ankrd2/Myog/Hbegf/Tnni1/Mybph/Ifrd1/Tnnc1/Myl3/Cryab/Fabp3/Myh7/Tnnt1/Tpm3/Sod3/Myf6/Mb/Myl4/Actn2/Fhl1/Mras/Tead4/Sparc/Tgfb1/Tagln/Myl2/Dmpk/Itgb4/Myh3/Slc6a8/Sorbs1/Hdac5/Cox6a2/Ckmt2/Ablim1/Myh2/Myh9/Tnnt2/Ptp4a3/Kifc3/Cox7a1/Hspb2/Notch1/Tpm2/Ckb
HALLMARK_ESTROGEN_RESPONSE_LATE	HALLMARK_ESTROGEN_RESPONSE_LATE	130	0.535517	2.17067	2.1129e-07	1.50922e-06	6.99005e-07	861	tags=25%, list=7%, signal=23%	Fos/Mest/Lamc2/Ptger3/Olfm1/Klf4/Prkar2b/Tnnc1/Slc16a1/Siah2/Slc7a5/Ccn5/Serpina3c/Nab2/Fabp5/Serpina3n/Zfp36/Ccnd1/Idh2/Dlg5/Homer2/Cd44/Scube2/Etfb/Wfs1/Fgfr3/Ret/Ncor2/Tspan13/Hmgcs2/Car2/Ppif
HALLMARK_EPITHELIAL_MESENCHYMAL_TRANSITION	HALLMARK_EPITHELIAL_MESENCHYMAL_TRANSITION	155	0.463583	1.92081	9.04509e-06	5.65318e-05	2.61832e-05	1522	tags=27%, list=13%, signal=24%	Tnfrsf12a/Mest/Ccn1/Lamc2/Thbs1/Ccn2/Itga5/Jun/Nnmt/Gem/Fstl3/Sdc4/Rhob/Acta2/Crlf1/Spp1/Comp/Serpinh1/Pthlh/Cd44/Sparc/Tgfb1/Tagln/Vegfc/Serpine1/Col16a1/Slc6a8/Vegfa/Matn2/Pmp22/Eln/Mgp/Sntb1/Tpm4/Gadd45a/Pvr/Tpm2/Gas1/Pdlim4/Cd59b/Vim/Wnt5a
HALLMARK_APOPTOSIS	HALLMARK_APOPTOSIS	127	0.474131	1.92895	3.56544e-05	0.00019808	9.17422e-05	1260	tags=22%, list=11%, signal=20%	Atf3/Tnfrsf12a/Btg2/Cdkn1a/Hspb1/Gch1/Ddit3/Jun/Slc20a1/Nedd9/Wee1/Rhob/Smad7/Dnaja1/F2r/Ccnd1/Lmna/Bcl2l11/Cd44/Ccnd2/Rara/Bcl2l1/Emp1/Bmp2/Dpyd/Cav1/Gadd45a/Krt18
HALLMARK_UV_RESPONSE_UP	HALLMARK_UV_RESPONSE_UP	124	0.473505	1.91032	5.66862e-05	0.000283431	0.000131273	2057	tags=31%, list=18%, signal=25%	Atf3/Fos/Dnajb1/Rrad/Btg2/Olfm1/Gch1/Asns/Rhob/Dnaja1/Cdo1/Bcl2l11/H2ax/Ccnd3/Ret/Slc6a8/Car2/Ppif/Bmp2/Hspa2/Hyal2/Hnrnpu/Ap2s1/Junb/Spr/Rxrb/Acaa1a/Clcn2/Abcb1a/Polr2h/Sigmar1/Nfkbia/Slc25a4/Msx1/Chka/Fmo1/Sqstm1/Cltb
HALLMARK_ALLOGRAFT_REJECTION	HALLMARK_ALLOGRAFT_REJECTION	108	-0.430413	-1.86379	7.92715e-05	0.000360325	0.000166887	1715	tags=34%, list=15%, signal=29%	H2-DMa/Tpd52/Gbp2/Cd47/H2-Q7/Mtif2/Tgfb2/Ptpn6/Tap1/Itgb2/Abi1/Ripk2/Jak2/Galnt1/Il12a/Was/H2-M3/Spi1/Ctss/Ube2d1/Hcls1/Egfr/Acvr2a/H2-DMb1/Ptprc/Il16/Fcgr2b/Glmn/Ccl11/Ly86/Fyb1/Cd247/Cd74/Cd28/H2-Aa/Mmp9/Cxcl13
HALLMARK_TGF_BETA_SIGNALING	HALLMARK_TGF_BETA_SIGNALING	51	0.55836	1.9442	0.000652179	0.00232921	0.00107879	1369	tags=35%, list=12%, signal=31%	Thbs1/Id1/Slc20a1/Smad6/Ppp1r15a/Id3/Smad7/Eng/Bcar3/Acvr1/Tgfb1/Serpine1/Ncor2/Bmp2/Skil/Nog/Klf10/Junb
HALLMARK_UNFOLDED_PROTEIN_RESPONSE	HALLMARK_UNFOLDED_PROTEIN_RESPONSE	108	0.448087	1.76423	0.000583613	0.00232921	0.00107879	1656	tags=22%, list=14%, signal=19%	Atf3/Ddit4/Cebpb/Asns/Dnaja4/Slc7a5/Bag3/Tubb2a/Psat1/H2ax/Wfs1/Vegfa/Nfya/Atf4/Eif4ebp1/Cxxc1/Eif4a1/Wipi1/Yif1a/Lsm4/Exosc4/Rrp9/Rps14/Zbtb17
HALLMARK_FATTY_ACID_METABOLISM	HALLMARK_FATTY_ACID_METABOLISM	135	0.420021	1.70986	0.000630421	0.00232921	0.00107879	2443	tags=41%, list=21%, signal=33%	G0s2/Cidea/Acot2/Aoc3/Cd1d1/Hsp90aa1/Ech1/Ltc4s/Gabarapl1/Mgll/Aqp7/Eci1/Reep6/Acaa2/Acads/Acadvl/Hmgcs2/Car2/S100a10/Acadl/Acss1/Hadh/Mif/Cpt2/Mlycd/Mdh2/Idh3b/Car4/Etfdh/Acadm/Mcee/Sdhc/Mdh1/Decr1/Acaa1a/Acot8/Alad/Fh1/Dhcr24/Idh3g/Gstz1/Mix23/Lgals1/Aco2/Fmo1/Prdx6/Erp29/Hadhb/Sdhd/Dlst/Auh/Hmgcs1/Echs1/Ppara/Hsd17b10
HALLMARK_PROTEIN_SECRETION	HALLMARK_PROTEIN_SECRETION	92	-0.410553	-1.74377	0.000702233	0.00234078	0.00108415	3432	tags=53%, list=30%, signal=38%	Bet1/Copb1/Rab14/Arfgap3/Napg/Ap3b1/Tsg101/Anp32e/Mapk1/Copb2/Stx16/Ap2b1/Arfip1/Cltc/Rab2a/Sspn/Gla/Arcn1/Dnm1l/Scamp1/Vps45/Uso1/Snx2/Stam/Vamp3/Tpd52/Rab5a/Mon2/Ocrl/Igf2r/Lman1/Lamp2/Ppt1/Dop1a/Tom1l1/Snap23/Vps4b/Adam10/Arfgef1/Clcn3/Yipf6/Tmx1/Ap3s1/Rab9/Atp7a/Rps6ka3/Ctsc/Egfr/Abca1
HALLMARK_CHOLESTEROL_HOMEOSTASIS	HALLMARK_CHOLESTEROL_HOMEOSTASIS	63	0.520254	1.86518	0.00115926	0.0036227	0.00167788	2423	tags=41%, list=21%, signal=33%	Atf3/Nfil3/Tnfrsf12a/Gnai1/Pparg/Fabp5/Ech1/Mvd/S100a11/Errfi1/Atf5/Pnrc1/Lpl/Hmgcr/Sema3b/Cd9/Actg1/Ethe1/Chka/Srebf2/Gstm7/Cxcl16/Jag1/Gusb/Hmgcs1/Fdft1
HALLMARK_REACTIVE_OXYGEN_SPECIES_PATHWAY	HALLMARK_REACTIVE_OXYGEN_SPECIES_PATHWAY	46	0.526407	1.81067	0.00218093	0.0064145	0.00297092	2155	tags=41%, list=19%, signal=34%	Srxn1/Pdlim1/Mbp/Txnrd1/G6pdx/Ftl1/Cat/Gclc/Sbno2/Msra/Pfkp/Ndufa6/Junb/Prdx2/Gpx4/Ndufs2/Txn1/Prdx6/Sod1
HALLMARK_MTORC1_SIGNALING	HALLMARK_MTORC1_SIGNALING	187	0.366583	1.54654	0.00240845	0.00669014	0.00309859	1225	tags=16%, list=11%, signal=15%	Nfil3/Btg2/Cdkn1a/Ddit4/Ifrd1/Phgdh/Ddit3/Asns/Slc7a5/Ppp1r15a/Slc2a1/Psat1/Serpinh1/Egln3/Tomm40/Dapp1/Txnrd1/Nupr1/G6pdx/Slc1a5/Atp2a2/Ung/Gclc/Ak4/Atp5mc1/Pfkl/Tes/Psmb5/Nfkbib/Got1
HALLMARK_KRAS_SIGNALING_UP	HALLMARK_KRAS_SIGNALING_UP	140	0.390641	1.59721	0.00350045	0.00921171	0.00426648	1045	tags=21%, list=9%, signal=19%	Angptl4/G0s2/Cidea/Hbegf/Trib1/F2rl1/Klf4/Rbp4/Ppp1r15a/Serpina3c/Eng/Mall/Serpina3n/Mmd/Spp1/Aldh1a2/Ccnd2/Igf2/Trib2/Epb41l3/Fbxo4/Fgf9/Gng11/Tspan13/Car2/Emp1/Bmp2/Akap12/Tnnt2
HALLMARK_ESTROGEN_RESPONSE_EARLY	HALLMARK_ESTROGEN_RESPONSE_EARLY	138	0.386907	1.5743	0.00401619	0.0100405	0.00465033	1465	tags=23%, list=13%, signal=21%	Fos/Olfm1/Fhl2/Klf4/Slc16a1/Siah2/Slc7a5/Ccn5/Slc2a1/Endod1/Ccnd1/Tubb2b/Syt12/Cbfa2t3/Cd44/Myc/Wfs1/Zfp185/Ret/Ncor2/Rara/Mreg/Ppif/Ablim1/Inhbb/Cish/Krt18/Klf10/Dlc1/Retreg1/Nxt1/Sema3b
HALLMARK_INTERFERON_ALPHA_RESPONSE	HALLMARK_INTERFERON_ALPHA_RESPONSE	77	-0.387301	-1.56631	0.00480585	0.0114425	0.00529968	3552	tags=47%, list=31%, signal=33%	Csf1/Cmtr1/Trim25/Psma3/Ly6e/Rsad2/Trim21/Stat2/C1s1/Rtp4/Nmi/Pnpt1/Psmb9/Gbp2/Sp110/Cd47/H2-Q7/Psmb8/Parp12/Usp18/Uba7/Ifit2/Txnip/Casp1/Tap1/Ripk2/Cmpk2/Irf1/Gbp3/Samd9l/Ifit3/Trim12c/Ifih1/Procr/Cd74/Eif2ak2
HALLMARK_XENOBIOTIC_METABOLISM	HALLMARK_XENOBIOTIC_METABOLISM	141	0.37051	1.51719	0.00907626	0.0206279	0.00955396	1638	tags=26%, list=14%, signal=23%	Gsta3/Gch1/Atoh8/Rbp4/Ces1d/Ech1/Cdo1/Gabarapl1/Aldh2/Serpine1/Rap1gap/Mt2/Pmm1/Slc12a4/Ddah2/Car2/Slc1a5/Atp2a2/Cat/Slc46a3/Arpp19/Gclc/Pdk4/Epha2/Gsto1/Por/Ddt/Comt/Cyfip2/Bcar1/Etfdh/Sertad1/Fah/Hes6/Tkfc/Psmb10/Gss
HALLMARK_APICAL_JUNCTION	HALLMARK_APICAL_JUNCTION	138	0.351834	1.43159	0.0194903	0.0423703	0.0196241	2862	tags=37%, list=25%, signal=28%	Lamc2/Myh10/Flnc/Nrtn/Gnai1/Cnn2/Irs1/Amigo2/Actn2/Adam15/Mvd/Itga3/Lamb3/Col16a1/Baiap2/Itgb4/Actn4/Evl/Hadh/Myh9/Pcdh1/Nrap/Cldn5/Myl12b/Itga9/Actn1/Rras/Pecam1/Skap2/Ldlrap1/Tmem8b/Actg1/Hras/Lima1/Fscn1/Zyx/Actb/Inppl1/Cx3cl1/Myl9/Nlgn2/Cldn15/Icam2/Sdc3/Akt3/Cap1/Pfn1/Vcam1/Actc1/Src/Dhx16
