# Supplementary material for: Chronic circadian misalignment accelerates sarcopenia progression in mice
Source: Front Physiol. 2025 Nov 13;16:1686942. doi: 10.3389/fphys.2025.1686942 (PMC12658988; doi:10.3389/fphys.2025.1686942)
Supplement: Supplementary file 4 [file Table1.xlsx]

## Sheet: DEGs_DEseq2_Wheel_CJL2023_rlog_
GeneID	chr	start	end	strand	Length	Copies	mm39.kgXref.geneSymbol	mm39.kgXref.description	AM21/ FPKM	AM22/ FPKM	AM23/ FPKM	AM24/ FPKM	AM25/ FPKM	AM26/ FPKM	AM27/ FPKM	AM28/ FPKM	AM29/ FPKM	AM30/ FPKM	AM31/ FPKM	AM32/ FPKM	AM33/ FPKM	AM34/ FPKM	AM35/ FPKM	AM36/ FPKM	LM21/ FPKM	LM22/ FPKM	LM23/ FPKM	LM26/ FPKM	LM27/ FPKM	LM28/ FPKM	LM29/ FPKM	LM30/ FPKM	LM31/ FPKM	LM32/ FPKM	LM33/ FPKM	LM34/ FPKM	LM35/ FPKM	LM36/ FPKM	AM21_rlog	AM22_rlog	AM23_rlog	AM24_rlog	AM25_rlog	AM26_rlog	AM27_rlog	AM28_rlog	AM29_rlog	AM30_rlog	AM31_rlog
ENSMUST00000103410.3	chr6	70703419	70703950	+	531	1	Igkc	Igkc (from geneSymbol)	1.957	2.344	8.816	1.825	2.291	1.446	1.953	0.738	2.316	0.621	0.792	0.469	8.287	4.268	3.725	2.38	0.577	0	26.998	1.024	3.119	2.842	0.813	61.461	7.52	9.366	39.04	3.586	1.369	1.242	5.35922	5.41207	6.17957	5.31003	5.41811	5.24098	5.31731	5.09736	5.42381	5.08909	5.10207
ENSMUST00000036418.10	chr3	95785817	95789543	-	1387	1	Ciart	Transcriptional repressor which forms a negative regulatory component of the circadian clock and acts independently of the circadian transcriptional repressors: CRY1, CRY2 and BHLHE41. In a histone deacetylase-dependent manner represses the transcriptional activator activity of the CLOCK-BMAL1 heterodimer. Abrogates the interaction of BMAL1 with the transcriptional coactivator CREBBP and can repr…	1.815	0.434	0.659	0.908	4.907	0.369	0.718	0.298	0.755	2.376	0.717	0.526	1.275	1.041	1.634	1.18	0.584	1.165	2.014	2.511	2.457	4.009	8.966	7.362	6.43	7.596	5.963	0.785	5.734	7.049	6.08931	5.57566	5.68489	5.76614	6.80186	5.53135	5.67659	5.51303	5.73869	6.25654	5.68895
ENSMUST00000080885.12	chr7	45354512	45359627	+	1830	1	Dbp	Mus musculus D site albumin promoter binding protein (Dbp), mRNA. (from RefSeq NM_016974)	17.755	5.352	13.677	8.897	8.196	5.922	10.123	6.152	5.327	9.85	3.98	9.812	8.001	8.28	7.66	8.661	11.702	12.522	21.573	15.641	26.376	25.584	25.293	56.881	35.448	43.881	32.815	3.358	20.923	42.718	9.47602	8.48918	9.23013	8.82403	8.84462	8.56686	8.92998	8.54616	8.5051	8.97919	8.27951
ENSMUST00000009329.3	chr11	82006011	82007625	+	506	1	Ccl8	Mus musculus chemokine (C-C motif) ligand 8 (Ccl8), mRNA. (from RefSeq NM_021443)	1.597	3.927	3.114	2.011	0.263	1.987	4.387	2.539	0.63	1.059	2.343	1.196	0.691	1.048	5.845	1.228	1.353	5.839	3.509	3.739	4.554	4.249	0.404	7.078	4.209	0.838	19.481	5.503	1.641	1.917	4.9414	5.27588	5.1596	4.98108	4.68705	5.0004	5.29882	5.06303	4.77285	4.84207	5.04459
ENSMUST00000032473.7	chr18	60509101	60525699	+	3116	1	Iigp1	Mus musculus interferon inducible GTPase 1 (Iigp1), transcript variant 2, mRNA. (from RefSeq NM_001146275)	1.312	1.185	1.62	1.423	0.519	2.024	2.397	2.425	1.272	1.448	3.178	2.119	2.125	0.827	25.021	1.204	1.705	3.854	1.411	2.862	3.805	2.959	0.868	1.928	21.032	2.118	4.056	2.105	0.786	1.756	7.0608	6.99768	7.18548	7.07401	6.62825	7.35505	7.42221	7.43641	7.05721	7.13534	7.68876
ENSMUST00000064941.7	chr11	98658758	98666159	-	2706	1	Nr1d1	Mus musculus nuclear receptor subfamily 1, group D, member 1 (Nr1d1), mRNA. (from RefSeq NM_145434)	37.319	8.804	10.76	9.482	13.93	17.108	57.894	20.923	35.192	83.124	32.366	10.825	15.13	49.788	67.496	68.244	58.106	50.268	70.28	66.695	96.648	73.219	72.538	67.258	48.183	62.33	48.594	36.988	107.56	73.298	11.2991	10.1194	10.251	10.1264	10.4896	10.6296	11.6655	10.7382	11.2715	12.1127	11.1663
ENSMUST00000049849.12	chr2	11479218	11506912	-	2045	1	Pfkfb3	Mus musculus 6-phosphofructo-2-kinase/fructose-2,6-biphosphatase 3 (Pfkfb3), transcript variant 3, mRNA. (from RefSeq NM_001177754)	68.16	63.816	39.821	20.082	21.11	27.124	27.358	25.183	26.686	28.74	14.556	32.834	45.713	7.106	68.992	32.381	62.567	54.209	126.364	93.863	101.725	71.1	30.939	74.355	23.01	44.661	49.945	53.083	27.395	25.241	11.4631	11.4093	10.9345	10.2859	10.4184	10.6097	10.5503	10.4821	10.6037	10.67	10.0703
ENSMUST00000220443.2	chr10	53149539	53256043	-	7400	1	Cep85l	Mus musculus centrosomal protein 85-like (Cep85l), mRNA. (from RefSeq NM_001204983)	4.369	3.873	5.064	5.553	2.982	4.893	1.968	2.401	2.782	8.079	7.038	3.076	4.188	2.522	4.801	4.55	4.247	4.306	3.471	4.099	3.532	4.464	10.799	6.061	14.241	15.053	14.029	5.428	6.861	6.511	9.68939	9.59292	9.81518	9.85307	9.40437	9.80972	8.99337	9.14764	9.3307	10.2916	10.1293
ENSMUST00000103204.11	chr4	151088109	151129122	-	5958	1	Per3	Mus musculus period circadian clock 3 (Per3), transcript variant 2, mRNA. (from RefSeq NM_011067)	3.76	1.546	2.258	2.493	1.5	1.804	1.877	1.498	1.59	1.328	1.104	2.136	2.319	1.061	1.492	1.53	2.645	2.323	3.115	2.5	2.647	2.727	3.312	5.407	3.329	3.857	3.871	1.872	2.007	4.353	8.79925	8.06388	8.34796	8.38867	8.06884	8.18696	8.1603	7.99291	8.09962	7.96462	7.81116
ENSMUST00000027629.10	chr1	118555676	118612898	+	9240	1	Tfcp2l1	Mus musculus transcription factor CP2-like 1 (Tfcp2l1), mRNA. (from RefSeq NM_023755)	2.674	3.389	3.569	2.308	2.598	2.611	2.703	2.364	2.64	6.193	5.75	2.026	2.056	3.497	2.926	2.742	2.24	2.363	2.442	2.645	3.083	3.443	6.092	4.146	8.569	9.395	13.288	3.001	7.31	6.304	9.39994	9.61658	9.6456	9.22843	9.4187	9.39511	9.36022	9.25296	9.41472	10.2008	10.0997
ENSMUST00000084031.6	chr8	25514945	25528978	-	2163	1	Htra4	Mus musculus HtrA serine peptidase 4 (Htra4), mRNA. (from RefSeq NM_001081187)	3.416	2.376	3.663	0.941	2.935	6.371	2.925	4.087	4.633	5.352	1.847	3.398	3.632	4.005	3.267	2.855	4.088	2.968	5.426	5.584	9.81	11.621	3.752	7.621	3.569	2.386	8.208	3.84	3.686	6.681	7.61467	7.36917	7.66195	6.87824	7.53983	8.13529	7.46432	7.70927	7.87082	7.99117	7.20654
ENSMUST00000090543.6	chr14	4230569	4265642	+	4648	1	Nr1d2	Mus musculus nuclear receptor subfamily 1, group D, member 2 (Nr1d2), mRNA. (from RefSeq NM_011584)	18.437	9.168	11.993	11.406	8.282	12.575	10.452	11.22	12.609	13.863	12.665	11.85	11.631	7.2	14.023	12.923	16.856	17.722	17.709	17.933	17.676	21.018	22.475	22.457	23.064	22.768	19.301	14.607	14.917	19.715	10.9034	10.2746	10.4953	10.4053	10.2213	10.5635	10.3298	10.3967	10.5746	10.6619	10.5508
ENSMUST00000098441.10	chr9	105565008	105705359	-	8708	1	Col6a6	Mus musculus collagen, type VI, alpha 6 (Col6a6), transcript variant 1, mRNA. (from RefSeq NM_001102607)	0.875	0.885	0.994	0.701	0.539	0.791	0.741	0.69	0.821	0.544	0.426	0.699	0.798	0.51	0.58	0.609	0.966	1.025	1.654	1.292	1.149	1.389	0.674	1.201	0.749	0.72	1.173	1.139	1.297	0.871	7.50756	7.52499	7.60037	7.30846	7.20641	7.44952	7.34786	7.30037	7.48205	7.19752	7.02617
ENSMUST00000032194.11	chr6	108637590	108643886	+	3104	1	Bhlhe40	Mus musculus basic helix-loop-helix family, member e40 (Bhlhe40), mRNA. (from RefSeq NM_011498)	32.556	15.804	20.423	16.743	24.264	20.72	39.363	22.505	21.926	15.138	23.135	22.165	30.13	22.311	19.358	22.047	39.526	28.126	27.83	29.052	42.267	38.598	34.226	45.203	34.829	37.913	30.619	22.636	34.117	49.826	11.1711	10.5228	10.7311	10.5139	10.9422	10.7694	11.301	10.7793	10.8289	10.5021	10.85
ENSMUST00000194296.6	chr1	40363850	40406722	+	3887	1	Il1rl2	Mus musculus interleukin 1 receptor-like 2 (Il1rl2), transcript variant 1, mRNA. (from RefSeq NM_133193)	0.511	0.47	0.499	0.461	0.323	0.371	0.758	0.258	0.369	0.445	0.344	0.284	0.291	0.23	0.385	0.474	0.306	0.328	0.808	0.43	0.747	0.739	0.427	0.698	0.673	0.625	1.133	0.51	0.662	0.539	5.54543	5.51776	5.53672	5.47586	5.377	5.42146	5.72093	5.27332	5.42902	5.49721	5.37992
ENSMUST00000064285.15	chr6	8509600	8597548	+	6185	1	Glcci1	Mus musculus glucocorticoid induced transcript 1 (Glcci1), transcript variant 1, mRNA. (from RefSeq NM_133236)	0.87	0.548	0.894	0.588	0.436	0.907	0.614	0.986	0.604	1.296	0.662	0.575	0.489	0.547	1.09	0.837	0.76	0.677	0.984	0.872	1.106	1.641	1.356	1.09	1.489	1.265	1.36	0.978	1.303	1.063	7.04959	6.76698	7.05929	6.76856	6.66088	7.09222	6.79158	7.0977	6.83484	7.36467	6.86547
ENSMUST00000030221.3	chr4	88331167	88357163	-	2076	1	Hacd4	Mus musculus 3-hydroxyacyl-CoA dehydratase 4 (Hacd4), transcript variant 2, mRNA. (from RefSeq NM_025760)	0.701	0.445	0.781	0.42	0.183	0.423	0.45	0.493	0.307	0.377	0.709	0.609	0.654	0.255	0.555	0.469	0.937	0.584	0.782	0.698	0.567	0.687	0.646	0.964	0.705	0.647	0.773	0.863	0.58	0.86	4.97472	4.82026	5.01438	4.78972	4.64163	4.80602	4.80966	4.83865	4.73904	4.78182	4.98069
ENSMUST00000220440.2	chr10	75666948	75673201	-	2243	1	Gstt2	Conjugation of reduced glutathione to a wide number of exogenous and endogenous hydrophobic electrophiles. (from UniProt Q61133)	1.359	0.823	1.303	0.907	0.864	0.847	1.165	0.748	0.66	0.9	0.997	0.825	0.788	1.206	0.745	1.219	0.988	0.55	1.014	1.283	1.937	1.299	1.419	2.232	1.622	1.912	2.114	0.863	1.009	1.972	6.05449	5.80813	6.0268	5.82392	5.84782	5.82267	5.94196	5.7475	5.73771	5.85774	5.89468
ENSMUST00000049230.11	chr3	65016805	65285640	+	3218	1	Kcnab1	Mus musculus potassium voltage-gated channel, shaker-related subfamily, beta member 1 (Kcnab1), transcript variant 1, mRNA. (from RefSeq NM_010597)	2.26	2.177	3.257	1.446	2.546	3.686	3.481	2.51	3.688	4.263	2.353	3.567	1.86	2.789	2.023	2.414	2.345	3.488	3.493	4.641	3.767	6.109	4.783	4.818	3.709	3.149	6.281	3.998	4.575	3.116	7.7196	7.69745	7.98645	7.39498	7.8409	8.11035	7.9998	7.75506	8.1167	8.23869	7.74091
ENSMUST00000065967.14	chr1	175789872	176102864	-	3538	1	Pld5	Mus musculus phospholipase D family, member 5 (Pld5), transcript variant 1, mRNA. (from RefSeq NM_176916)	1.273	0.857	1.33	0.671	0.994	0.816	1.02	1.717	1.049	1.048	0.767	0.936	0.808	0.997	0.923	1.119	0.942	1.226	1.861	1.849	1.54	2.267	1.324	1.842	1.279	0.886	1.607	1.122	2.072	1.491	6.73617	6.50472	6.7561	6.34989	6.61291	6.47667	6.56127	6.90642	6.63458	6.62925	6.43306
ENSMUST00000180544.3	chr19	61106569	61129200	-	2561	1	Zfp950	Mus musculus zinc finger protein 950 (Zfp950), transcript variant 1, mRNA. (from RefSeq NM_001309216)	0.784	0.768	0.49	0.501	0.319	0.699	0.429	0.451	0.507	0.716	0.888	0.598	0.506	0.236	0.427	0.599	1.111	1.013	0.753	0.975	0.665	1.106	0.897	0.869	0.589	0.837	0.313	0.993	0.641	0.977	5.46243	5.45428	5.27339	5.2645	5.15622	5.4159	5.20914	5.22809	5.29865	5.43487	5.52477
ENSMUST00000027125.7	chr1	55091929	55111861	+	1724	1	Coq10b	Mus musculus coenzyme Q10B (Coq10b), transcript variant 1, mRNA; nuclear gene for mitochondrial product. (from RefSeq NM_001039710)	10.756	2.142	2.927	3.598	3.738	3.223	1.805	2.324	3.343	2.462	2.218	4.026	4.211	1.707	1.894	2.38	4.712	4.895	3.592	3.596	4.525	5.971	6.62	5.742	4.967	7.013	3.805	4.548	3.457	5.401	8.18112	6.93959	7.12671	7.2288	7.33626	7.20486	6.80648	6.95137	7.24124	7.03567	6.94981
ENSMUST00000042081.9	chr6	122824097	122833120	-	4302	1	C3ar1	Mus musculus complement component 3a receptor 1 (C3ar1), mRNA. (from RefSeq NM_009779)	0.462	0.401	0.934	0.625	0.305	0.459	0.637	0.607	0.296	0.426	0.564	0.306	0.421	0.357	0.509	0.376	0.695	0.524	0.614	0.533	0.67	0.601	0.634	1.36	0.866	0.52	1.425	0.617	0.415	0.424	5.77979	5.72026	6.16011	5.90221	5.63218	5.78228	5.90912	5.88648	5.61876	5.76038	5.87863
ENSMUST00000201268.2	chr5	129904820	129905788	-	968	1	Gm42790	Gm42790 (from geneSymbol)	1.002	1.555	1.368	0.701	0.511	1.057	1.029	1.17	1.365	1.554	1.343	1.287	1.997	0.944	1.289	1.37	2.382	1.449	1.767	1.518	1.785	2.221	1.926	1.425	1.558	2.021	1.786	1.389	1.802	2.264	4.98711	5.14392	5.08299	4.88631	4.83672	5.00265	4.97284	5.01461	5.0956	5.15063	5.07741
ENSMUST00000110320.9	chr2	128809322	128860483	+	4893	1	Zc3h6	Mus musculus zinc finger CCCH type containing 6 (Zc3h6), mRNA. (from RefSeq NM_178404)	0.968	0.857	0.896	1.144	0.594	1.046	0.958	0.561	0.996	1.591	1.121	0.866	0.698	0.762	1.323	1.575	1.123	0.643	0.531	1.23	1.869	1.715	1.691	2.037	1.306	2.413	1.807	0.899	1.57	1.598	6.98108	6.90892	6.92389	7.05269	6.71939	7.04106	6.93308	6.63581	7.01605	7.3557	7.07705
ENSMUST00000032892.7	chr7	116980214	117272803	+	8997	1	Xylt1	Mus musculus xylosyltransferase 1 (Xylt1), mRNA. (from RefSeq NM_175645)	0.821	0.73	0.744	0.714	0.727	0.841	0.655	1.05	0.962	1.001	0.536	0.94	0.825	0.591	1.082	1.142	1.207	1.259	1.596	1.159	1.361	1.585	1.145	1.414	0.779	0.854	0.919	1.113	1.572	1.121	7.60904	7.53249	7.53471	7.47259	7.55577	7.6392	7.4095	7.75451	7.74872	7.78142	7.31386
ENSMUST00000108297.3	chr4	11958184	11966452	-	4198	1	Pdp1	Mus musculus pyruvate dehyrogenase phosphatase catalytic subunit 1 (Pdp1), transcript variant 3, mRNA; nuclear gene for mitochondrial product. (from RefSeq NM_001033453)	15.281	12.259	10.733	9.298	7.001	10.022	15.417	10.203	8.573	8.936	11.864	9.504	9.415	8.307	6.194	7.438	16.346	11.672	10.095	10.28	19.977	13.127	9.233	14.78	14.729	20.695	17.681	14.065	11.095	19.883	10.4603	10.2635	10.1238	9.9513	9.7992	10.0869	10.4162	10.0391	9.9562	9.99312	10.2219
ENSMUST00000072796.6	chr18	64581756	64582760	-	1004	1	Amd-ps3	Amd-ps3 (from geneSymbol)	1.702	3.299	2.82	1.448	2.575	2.603	1.488	3.297	2.132	2.38	2.247	2.198	2.212	3.477	1.473	1.837	2.386	2.477	4.163	2.967	2.941	4.838	2.106	4.232	4.044	3.287	4.882	2.47	2.978	3.555	5.84211	6.17847	6.07385	5.75991	6.05674	6.0495	5.75981	6.13736	5.95263	6.00449	5.95887
ENSMUST00000023486.15	chr16	32427738	32451612	+	4853	1	Tfrc	Mus musculus transferrin receptor (Tfrc), transcript variant 1, mRNA. (from RefSeq NM_011638)	21.86	17.135	16.756	12.621	10.435	14.375	16.487	20.169	14.625	10.306	15.392	13.799	7.407	9.683	7.756	10.584	16.374	13.99	14.931	17.864	21.782	19.146	23.062	20.628	27.822	16.343	8.628	27.582	19.644	30.694	11.1622	10.9396	10.8999	10.5931	10.5206	10.7833	10.8402	11.0351	10.8072	10.4906	10.827
ENSMUST00000212079.2	chr9	41386151	41566779	+	1593	1	Gm49317	Gm49317 (from geneSymbol)	1.015	0.668	1.018	0.472	0.394	0.975	0.964	1.148	0.786	0.892	0.804	0.525	0.426	0.31	0.88	1.028	1.029	0.787	1.196	1.087	1.07	1.895	1.042	1.033	0.989	1.021	0.962	1.115	1.225	1.157	5.18901	5.04728	5.19277	4.94246	4.9177	5.18752	5.1468	5.22061	5.11054	5.15566	5.10433
ENSMUST00000216286.2	chr8	86366061	86427553	-	2915	1	Neto2	Mus musculus neuropilin (NRP) and tolloid (TLL)-like 2 (Neto2), transcript variant 2, mRNA. (from RefSeq NM_001357288)	1.204	2.327	2.248	0.723	0.998	1.687	0.854	2.786	1.43	1.548	1.692	1.697	0.924	0.89	1.219	1.059	1.637	0.977	1.382	1.706	2.338	3.241	2.387	2.251	2.496	1.892	2.801	2.196	2.322	1.83	6.68648	7.13286	7.0926	6.41247	6.60838	6.91045	6.4699	7.22485	6.81004	6.85959	6.89553
ENSMUST00000028804.15	chr2	131028869	131040415	+	3058	1	Cdc25b	Mus musculus cell division cycle 25B (Cdc25b), transcript variant 1, mRNA. (from RefSeq NM_023117)	0.68	0.479	0.53	0.737	0.398	0.287	0.651	0.491	0.387	0.485	0.394	0.564	0.592	0.4	0.609	0.312	0.63	0.779	0.899	0.737	0.989	0.635	0.587	0.655	0.733	0.686	0.892	0.57	0.652	0.641	5.52124	5.38179	5.41598	5.53708	5.32196	5.20601	5.47716	5.36791	5.31106	5.38907	5.30409
ENSMUST00000017881.3	chr2	164790139	164797770	+	3150	1	Mmp9	Mus musculus matrix metallopeptidase 9 (Mmp9), mRNA. (from RefSeq NM_013599)	1.356	1.644	1.116	0.569	0.712	0.975	1.376	1.044	1.179	0.883	0.935	0.808	1.005	0.696	1.317	1.302	1.704	1.539	2.317	1.943	1.448	1.326	0.974	3.15	0.824	0.905	1.239	1.656	1.477	0.881	6.61368	6.74919	6.48625	6.13809	6.27391	6.42153	6.58814	6.42536	6.54458	6.37873	6.3864
ENSMUST00000065461.9	chr9	43996236	44005774	+	2034	1	Usp2	Mus musculus ubiquitin specific peptidase 2 (Usp2), transcript variant 2, mRNA. (from RefSeq NM_198091)	39.215	33.206	32.974	40.739	34.626	23.973	30.953	32.374	28.689	40.4	41.772	32.644	26.488	36.448	31.099	26.872	29.859	31.28	31.28	30.797	28.168	34.96	61.519	60.724	64.876	74.371	77.592	27.669	48.461	69.237	10.8971	10.7535	10.7293	10.8783	10.829	10.4685	10.6284	10.6727	10.6366	10.9533	10.9559
ENSMUST00000039132.9	chr17	33184788	33198207	+	2369	1	Zfp472	Mus musculus zinc finger protein 472 (Zfp472), mRNA. (from RefSeq NM_153063)	0.497	0.373	0.405	0.378	0.241	0.393	0.569	0.791	0.423	0.713	0.621	0.631	0.399	0.501	0.64	0.507	0.699	0.655	0.53	0.79	0.588	0.524	0.883	0.92	0.899	0.935	0.978	0.385	0.789	0.663	5.05143	4.95929	4.98066	4.95687	4.86642	4.97959	5.07541	5.20185	5.00482	5.19175	5.12855
ENSMUST00000027989.13	chr1	169777104	169796810	-	4595	1	Hsd17b7	Mus musculus hydroxysteroid (17-beta) dehydrogenase 7 (Hsd17b7), mRNA. (from RefSeq NM_010476)	1.824	3.28	2.003	1.134	3.425	3.142	3.011	3.995	3.49	3.291	1.989	2.777	1.548	1.814	2.687	2.43	2.203	3.086	3.341	5.217	3.505	5.812	3.557	3.147	2.53	3.503	4.713	4.175	4.636	2.862	7.99844	8.4674	8.05961	7.65338	8.53791	8.43748	8.33931	8.58339	8.53365	8.48413	8.05393
ENSMUST00000231355.3	chr17	17455115	17486611	+	2492	1	Gm5165	Gm5165 (from geneSymbol)	0.621	0.62	0.733	0.583	0.29	0.88	0.483	0.253	0.704	0.934	1.158	0.578	0.462	0.301	0.493	0.948	0.99	0.972	0.643	0.63	1.175	0.937	1.031	0.795	0.846	0.984	0.737	0.88	0.783	1.105	5.41171	5.4131	5.47043	5.36076	5.17849	5.57105	5.29116	5.13663	5.4745	5.6081	5.71118
ENSMUST00000047906.10	chr3	65435831	65462939	+	4180	1	Tiparp	Mus musculus TCDD-inducible poly(ADP-ribose) polymerase (Tiparp), mRNA. (from RefSeq NM_178892)	4.193	5.138	3.699	3.014	2.942	2.527	2.546	3.417	2.986	4.879	4.254	2.81	2.479	2.785	3.57	2.815	4.787	4.368	3.896	3.91	4.232	4.139	6.043	4.04	6.719	5.909	5.237	4.881	4.009	4.729	8.68796	8.8765	8.57491	8.36824	8.43537	8.28904	8.23938	8.47249	8.42994	8.84591	8.69881
ENSMUST00000095147.9	chr2	5900926	5947603	-	5447	1	Dhtkd1	Mus musculus dehydrogenase E1 and transketolase domain containing 1 (Dhtkd1), mRNA; nuclear gene for mitochondrial product. (from RefSeq NM_001081131)	0.623	0.527	0.549	0.418	0.307	0.45	0.739	0.428	0.548	0.552	0.565	0.47	0.517	0.312	0.846	0.7	0.737	0.66	0.481	0.495	0.868	0.562	1.202	0.85	0.713	0.982	0.844	0.64	0.663	0.73	6.35722	6.26805	6.28172	6.11732	6.0239	6.18297	6.42321	6.13096	6.3011	6.30066	6.29919
ENSMUST00000163123.3	chr17	81695953	82045806	-	3159	1	Slc8a1	Mus musculus solute carrier family 8 (sodium/calcium exchanger), member 1 (Slc8a1), transcript variant A, mRNA. (from RefSeq NM_011406)	2.888	2.541	1.858	1.787	2.257	2.8	4.104	2.743	3.879	4.656	2.79	2.862	2.083	1.695	3.745	3.286	2.999	3.647	3.153	4.365	5.615	4.862	3.397	4.62	3.561	3.044	3.922	3.748	4.818	3.973	7.87326	7.78244	7.55605	7.50007	7.7261	7.86173	8.10931	7.79287	8.13002	8.28741	7.84432
ENSMUST00000054483.14	chr3	127583454	127592038	+	2240	1	Tifa	Mus musculus TRAF-interacting protein with forkhead-associated domain (Tifa), transcript variant 1, mRNA. (from RefSeq NM_145133)	0.608	0.717	1.06	0.53	0.416	0.522	0.611	0.671	0.285	0.828	1.007	0.508	0.496	0.62	0.857	0.388	0.772	0.484	1.073	0.773	0.696	1.052	0.639	1.41	0.723	0.737	1.289	0.872	1.094	0.546	5.24322	5.30398	5.47367	5.17752	5.13119	5.18563	5.21566	5.25814	5.03616	5.37416	5.45627
ENSMUST00000211669.2	chr8	55533439	55534750	-	1311	1	Gm8734	Gm8734 (from geneSymbol)	1.251	1.24	1.341	0.554	0.754	1.366	0.997	1.528	0.66	1.288	1.473	1.032	0.863	0.809	1.392	0.853	1.937	1.216	1.173	0.998	1.117	2.27	1.786	1.154	1.506	1.528	1.768	1.697	1.536	1.184	5.32848	5.32898	5.35388	5.05901	5.15835	5.3702	5.21965	5.38745	5.12246	5.3476	5.39926
ENSMUST00000162671.8	chr16	16240427	16417842	-	2681	1	Fgd4	Mus musculus FYVE, RhoGEF and PH domain containing 4 (Fgd4), transcript variant 1, mRNA. (from RefSeq NM_001301817)	3.17	3.309	2.913	1.536	1.404	2.222	2.94	3.899	2.923	3.596	3.366	2.257	2.991	1.193	4.033	2.921	3.487	3.568	4.111	3.634	4.745	4.271	4.248	3.668	5.164	3.525	4.056	2.531	3.447	3.176	7.68372	7.7259	7.61411	7.16627	7.16828	7.43765	7.58476	7.80596	7.64441	7.80577	7.72966
ENSMUST00000103426.3	chr12	113384361	113386350	-	1486	1	Ighm	Ighm (from geneSymbol)	115.169	90.321	115.01	75.117	101.123	109.598	158.081	154.789	109.117	111.277	66.259	144.129	73.053	120.662	95.953	73.158	122.706	83.884	177.921	133.059	202.614	161.472	118.445	267.572	120.795	101.273	142.048	81.225	164.328	174.385	12.0322	11.8165	12.0231	11.5884	11.9581	12.0046	12.2829	12.2666	12.0087	12.0275	11.5276
ENSMUST00000191046.7	chr1	119518472	119576730	-	6837	1	Epb41l5	Mus musculus erythrocyte membrane protein band 4.1 like 5 (Epb41l5), transcript variant 2, mRNA. (from RefSeq NM_001113416)	0.446	0.514	0.441	0.383	0.295	0.508	0.479	0.392	0.42	0.6	0.598	0.411	0.415	0.372	0.399	0.524	0.595	0.619	0.504	0.483	0.678	0.584	0.655	0.527	0.72	0.931	0.712	0.601	0.547	0.511	6.34178	6.43192	6.33094	6.23279	6.1552	6.42693	6.34886	6.24833	6.32519	6.53873	6.51589
ENSMUST00000026879.8	chr1	17215586	17234495	+	3938	1	Gdap1	Mus musculus ganglioside-induced differentiation-associated-protein 1 (Gdap1), mRNA. (from RefSeq NM_010267)	4.41	3.914	5.115	2.381	3.804	4.158	3.845	5.557	4.373	4.446	3.908	4.537	3.661	2.887	3.389	3.651	4.381	3.935	5.428	5.715	5.126	8.514	5.3	7.254	4.569	3.591	4.97	5.526	6.233	6.019	8.73359	8.64257	8.85435	8.21126	8.65181	8.70064	8.5723	8.89062	8.75112	8.76574	8.63157
ENSMUST00000010451.8	chr7	46700349	46704525	+	1826	1	Tmem86a	Mus musculus transmembrane protein 86A (Tmem86a), mRNA. (from RefSeq NM_026436)	2.668	1.517	1.376	2.441	1.759	1.621	2.329	2.051	1.896	2.572	2.984	1.696	1.757	2.202	2.45	1.997	2.831	2.026	1.376	1.918	2.011	2.241	3.486	3.107	3.572	4.169	3.475	2.419	2.456	4.706	6.78993	6.45499	6.40128	6.69161	6.56179	6.49276	6.66593	6.58872	6.59207	6.78268	6.86802
ENSMUST00000233465.2	chr17	22504852	22533818	-	3463	1	Gm7072	Mus musculus predicted gene 7072 (Gm7072), transcript variant 2, mRNA. (from RefSeq NM_001357992)	1.594	1.524	1.939	1.063	0.686	1.62	0.707	0.773	1.217	1.487	1.678	1.377	1.122	0.475	1.137	1.388	1.654	1.639	1.101	1.471	1.885	3.08	2.219	1.458	1.589	1.314	1.261	2.297	1.031	1.753	6.96392	6.94177	7.09639	6.66878	6.4929	6.9917	6.45074	6.50342	6.80523	6.9342	6.99903
ENSMUST00000012873.16	chr13	67737558	67757826	-	4828	1	Zfp729b	Mus musculus zinc finger protein 729b (Zfp729b), mRNA. (from RefSeq NM_001163246)	0.584	0.682	0.506	0.417	0.22	0.598	0.339	0.523	0.514	0.657	0.539	0.531	0.52	0.28	0.624	0.575	0.69	0.797	0.466	0.634	0.681	0.736	0.899	0.613	0.662	0.776	0.809	0.719	0.555	0.611	6.09152	6.18669	6.01854	5.90678	5.70054	6.11667	5.81674	6.00755	6.04558	6.17498	6.04748
ENSMUST00000027165.3	chr1	60785517	60812518	+	4340	1	Cd28	Mus musculus CD28 antigen (Cd28), mRNA. (from RefSeq NM_007642)	0.708	0.555	0.884	0.296	0.193	0.573	0.526	0.577	0.609	0.793	0.467	0.836	0.81	0.375	0.65	0.425	1.062	0.833	1.088	0.677	0.614	0.819	0.702	0.974	0.823	0.869	0.505	0.951	0.459	0.72	6.16064	6.03234	6.28333	5.76004	5.64951	6.05206	5.97207	6.02498	6.09067	6.24448	5.94122
ENSMUST00000021438.8	chr12	46741300	46865712	-	7145	1	Nova1	Mus musculus NOVA alternative splicing regulator 1 (Nova1), transcript variant 1, mRNA. (from RefSeq NM_021361)	0.795	0.851	0.924	0.916	0.583	0.693	0.758	0.698	0.539	0.885	0.808	0.443	0.668	0.842	0.97	0.94	0.686	0.714	0.876	0.792	1.3	1.177	1.012	1.227	1.127	1.389	1.439	0.802	1.168	0.934	7.17648	7.23376	7.27838	7.23395	7.00693	7.09745	7.10704	7.05712	6.9525	7.27481	7.18564
ENSMUST00000033463.10	chr9	94551962	95112498	+	3437	1	Slc9a9	Mus musculus solute carrier family 9 (sodium/hydrogen exchanger), member 9 (Slc9a9), mRNA. (from RefSeq NM_177909)	0.961	0.747	0.93	0.987	0.669	0.675	0.827	0.722	0.391	0.629	0.545	0.694	0.885	0.468	0.916	0.741	0.823	0.804	1.279	0.931	1.075	0.89	1.045	1.625	0.826	0.837	1.26	0.917	0.767	0.807	6.20718	6.07123	6.18006	6.18521	6.0388	6.02638	6.09277	6.02206	5.81194	5.99955	5.9118
ENSMUST00000068891.12	chr13	47276132	47401467	+	4625	1	Rnf144b	Mus musculus ring finger protein 144B (Rnf144b), transcript variant 1, mRNA. (from RefSeq NM_146042)	7.39	5.577	6.582	7.507	7.756	7.382	4.804	6.794	7.254	11.75	5.395	6.649	6.109	5.995	7.391	7.347	5.927	8.213	7.487	8.487	7.452	10.396	15.11	11.044	10.054	8.434	14.256	6.684	9.558	8.598	9.72308	9.48658	9.61378	9.68578	9.81372	9.74024	9.30543	9.60327	9.73317	10.1834	9.44715
ENSMUST00000223163.3	chr13	74517445	74538955	-	4144	1	Zfp72	Mus musculus zinc finger protein 72 (Zfp72), transcript variant 1, mRNA. (from RefSeq NM_001374038)	0.485	0.605	0.573	0.491	0.243	0.45	0.446	0.415	0.39	0.542	0.549	0.481	0.367	0.423	0.732	0.435	0.908	0.8	0.507	0.481	0.73	0.643	0.565	0.666	0.776	0.501	0.417	0.722	0.466	0.81	5.72772	5.84052	5.79757	5.70236	5.4836	5.69487	5.6629	5.63709	5.64905	5.79312	5.78418
ENSMUST00000086023.13	chr5	130900923	131337335	-	8016	1	Galnt17	Mus musculus polypeptide N-acetylgalactosaminyltransferase 17 (Galnt17), mRNA. (from RefSeq NM_145218)	1.371	1.132	1.043	1.357	1.328	1.017	1.431	1.426	1.21	1.262	1.312	1.123	0.898	1.448	0.985	1.277	1.31	1.318	1.321	1.723	1.443	1.903	1.892	1.632	1.951	1.411	2.03	1.467	1.85	1.762	8.0667	7.92512	7.85082	8.01431	8.08199	7.84995	8.05755	8.05837	7.99165	8.02547	8.03011
ENSMUST00000069453.9	chr5	97230188	97259455	-	1362	1	Paqr3	Mus musculus progestin and adipoQ receptor family member III (Paqr3), transcript variant 2, mRNA. (from RefSeq NM_198422)	0.509	0.987	0.905	0.747	0.837	0.792	0.914	0.943	0.769	0.65	0.842	0.836	0.71	0.429	0.804	0.502	1.15	0.983	0.811	0.828	1.128	1.138	0.968	1.094	0.88	1.038	1.086	1.128	1.113	0.926	4.71288	4.91351	4.86934	4.79412	4.863	4.83888	4.85624	4.87454	4.82888	4.7846	4.84696
ENSMUST00000013851.4	chr3	95046832	95049671	-	1119	1	Tnfaip8l2	Mus musculus tumor necrosis factor, alpha-induced protein 8-like 2 (Tnfaip8l2), mRNA. (from RefSeq NM_027206)	0.495	0.861	1.061	0.671	0.442	0.686	0.816	0.681	0.489	0.7	0.718	0.445	0.919	0.523	0.858	0.518	0.885	0.912	0.89	1.151	0.643	0.979	0.528	1.153	0.674	1.053	1.593	0.801	0.631	0.763	4.29672	4.43088	4.48961	4.35454	4.28008	4.36938	4.39586	4.35753	4.30007	4.37775	4.37578
ENSMUST00000099972.5	chr2	79085844	79163467	+	9712	1	Itga4	Mus musculus integrin alpha 4 (Itga4), mRNA. (from RefSeq NM_010576)	0.842	0.86	1.086	0.616	0.454	0.713	0.797	0.812	0.947	0.838	0.687	0.85	0.898	0.478	1.018	0.86	1.174	1.241	1.262	1.132	1.236	1.345	0.943	1.315	0.829	0.701	1.085	1.148	0.778	0.769	7.67458	7.69879	7.86686	7.41703	7.28452	7.56724	7.59324	7.60861	7.78749	7.6949	7.52534
ENSMUST00000113624.3	chr9	69196964	69287091	+	2572	1	Rora	Mus musculus RAR-related orphan receptor alpha (Rora), transcript variant 2, mRNA. (from RefSeq NM_001289916)	9.939	11.464	8.905	4.663	3.962	11.163	7.299	10.82	9.724	10.428	11.388	8.137	10.562	2.75	13.723	10.754	9.278	10.281	11.013	12.991	12.552	12.112	13.992	14.531	14.069	13.48	17.326	8.424	11.149	8.998	9.27865	9.41706	9.17557	8.62243	8.5772	9.40125	8.96658	9.30763	9.28416	9.34695	9.39923
ENSMUST00000027741.12	chr1	155151447	155293075	-	7463	1	Xpr1	Mus musculus xenotropic and polytropic retrovirus receptor 1 (Xpr1), mRNA. (from RefSeq NM_011273)	16.997	14.069	14.987	8.873	11.663	14.632	12.297	12.87	15.226	13.942	11.964	13.568	12.937	9.902	12.969	12.154	15.846	17.831	20.689	19.317	18.606	22.25	16.182	19.266	14.343	14.878	13.253	17.61	17.456	16.292	11.514	11.3456	11.3865	10.8679	11.2085	11.391	11.1588	11.2047	11.4368	11.3541	11.1836
ENSMUST00000024884.5	chr17	79159993	79190002	-	4282	1	Eif2ak2	Mus musculus eukaryotic translation initiation factor 2-alpha kinase 2 (Eif2ak2), mRNA. (from RefSeq NM_011163)	1.542	1.153	1.301	1.149	0.724	1.387	1.478	1.297	1.016	0.991	1.219	1.022	1.1	0.845	1.072	1.045	1.565	1.36	1.568	1.269	1.805	1.617	1.179	1.335	1.637	1.899	1.524	1.637	1.241	1.681	7.19528	7.00064	7.06953	6.95738	6.7442	7.13722	7.12784	7.04013	6.93565	6.91506	7.03171
ENSMUST00000238969.2	chr10	40163454	40178184	-	3191	1	Amd1	Mus musculus S-adenosylmethionine decarboxylase 1 (Amd1), mRNA. (from RefSeq NM_009665)	176.832	232.208	244.076	110.136	171.364	162.026	134.971	267.006	176.762	203.736	190.379	153.127	147.478	206.554	125.861	142.456	189.02	163.116	283.611	213.186	222.918	310.529	212.844	255.316	291.267	233.923	308.946	198.083	213.541	206.283	13.7924	14.0651	14.0945	13.3075	13.8112	13.7293	13.4909	14.1403	13.8195	13.9557	13.8615
ENSMUST00000036540.12	chr1	59952165	60024505	+	5517	1	Fam117b	Mus musculus family with sequence similarity 117, member B (Fam117b), mRNA. (from RefSeq NM_001037725)	1.201	1.564	1.138	2.591	1.582	1.02	0.895	1.109	1.086	2.162	1.84	1.342	1.327	1.146	1.514	1.773	1.404	1.718	0.887	2.025	1.688	1.544	3.416	1.766	2.895	1.88	2.094	1.798	2.063	1.797	7.53615	7.73491	7.49297	8.0891	7.77612	7.43007	7.29782	7.44344	7.48727	8.01234	7.85516
ENSMUST00000110221.10	chr15	55171315	55383599	+	5584	1	Col14a1	Mus musculus collagen, type XIV, alpha 1 (Col14a1), transcript variant 2, mRNA. (from RefSeq NM_181277)	2.341	1.937	2.499	3.723	1.198	2.186	2.987	2.32	1.354	1.963	1.486	1.871	2.832	1.496	1.967	2.219	2.545	2.318	2.672	2.61	2.708	3.709	2.834	3.657	2.428	2.435	3.135	2.86	2.956	2.585	8.31743	8.17546	8.36595	8.66607	7.84874	8.2778	8.47614	8.26947	7.92396	8.19885	7.9623
ENSMUST00000234789.2	chr18	14916302	15033416	+	5105	1	Taf4b	Mus musculus TATA-box binding protein associated factor 4b (Taf4b), transcript variant 3, mRNA. (from RefSeq NM_001369358)	0.489	0.46	0.456	0.617	0.424	0.48	0.528	0.512	0.54	0.605	0.494	0.589	0.495	0.365	0.497	0.495	0.526	0.67	0.581	0.682	0.611	0.729	0.819	0.58	0.665	0.79	0.74	0.627	0.598	0.669	6.06386	6.04152	6.02616	6.15535	6.01704	6.06169	6.07292	6.05969	6.13478	6.19408	6.06647
ENSMUST00000039861.7	chr7	43177798	43193852	-	1776	1	Cd33	Sialic-acid-binding immunoglobulin-like lectin (Siglec) that plays a role in mediating cell-cell interactions and in maintaining immune cells in a resting state (By similarity). Preferentially binds sialic acid to the short O-linked glycans of certain mucins (PubMed:12773563). (from UniProt Q63994)	0.598	0.52	0.424	0.464	0.45	0.381	0.794	0.503	0.321	0.418	0.355	0.371	0.382	0.196	0.487	0.42	0.558	0.862	0.5	0.601	0.568	0.5	0.358	0.914	0.575	0.491	0.693	0.631	0.514	0.382	4.49682	4.45898	4.4079	4.41026	4.42926	4.38479	4.5788	4.43848	4.35693	4.40504	4.36484
ENSMUST00000121927.8	chr16	76084288	76170715	-	7861	1	Nrip1	Mus musculus nuclear receptor interacting protein 1 (Nrip1), transcript variant 2, mRNA. (from RefSeq NM_001358238)	4.621	3.212	5.543	3.856	3.279	3.536	2.742	3.551	2.984	4.012	3.283	4.335	4.887	1.497	3.161	3.036	3.634	4.232	4.069	4.041	2.855	4.699	5.278	5.159	6.096	4.905	8.431	3.638	4.638	4.521	9.69801	9.3822	9.85961	9.48231	9.43493	9.47474	9.19148	9.415	9.33503	9.59609	9.39015
ENSMUST00000120222.8	chr17	22643240	22675670	+	2913	1	Zfp946	Mus musculus zinc finger protein 946 (Zfp946), transcript variant 2, mRNA. (from RefSeq NM_198003)	1.284	1.123	1.427	1.065	0.809	1.274	0.79	1.009	0.907	1.627	1.575	1.387	1.073	0.703	0.817	1.017	1.521	1.569	1.241	1.451	1.772	1.944	1.818	1.489	1.34	1.343	0.844	1.653	1.012	1.738	6.48663	6.4172	6.54653	6.34709	6.25786	6.49742	6.19821	6.32373	6.30974	6.65826	6.61792
ENSMUST00000036884.3	chr19	23118590	23145498	+	4483	1	Klf9	Mus musculus Kruppel-like factor 9 (Klf9), mRNA. (from RefSeq NM_010638)	34.214	32.608	29.361	31.455	25.433	26.149	25.2	20.785	29.026	49.591	49.944	25.672	30.343	28.271	42.082	37.852	29.529	31.243	27.8	30.712	36.161	38.086	57.482	43.049	55.149	62.744	64.433	27.199	49.005	45.416	11.8767	11.8423	11.7263	11.7437	11.6489	11.6459	11.5437	11.3776	11.7503	12.2638	12.2409
ENSMUST00000162564.7	chr6	8259450	8597480	+	5821	1	Gm45062	Gm45062 (from geneSymbol)	1.42	1.172	1.514	1.145	0.833	1.473	1.208	1.725	1.084	1.876	1.215	0.997	1.063	1.064	1.828	1.363	1.315	1.183	1.57	1.394	1.732	2.294	1.949	1.659	2.077	1.782	1.917	1.537	1.98	1.776	7.66873	7.53493	7.71125	7.47403	7.33157	7.71356	7.51002	7.78102	7.49711	7.91256	7.55108
ENSMUST00000029140.12	chr2	155593037	155597391	+	1590	1	Procr	Mus musculus protein C receptor, endothelial (Procr), mRNA. (from RefSeq NM_011171)	4.59	5.264	4.28	3.825	3.969	2.908	3.888	4.026	3.137	3.291	5.002	2.72	4.475	4.932	5.181	4	3.455	3.088	5.816	3.709	4.212	4.238	5.576	5.597	6.586	7.175	9.989	4.046	6.739	5.014	7.45808	7.57335	7.40125	7.29076	7.38904	7.15674	7.29843	7.3265	7.21846	7.24445	7.52271
ENSMUST00000192735.2	chr9	72598831	72602332	+	3501	1	Gm7265	Gm7265 (from geneSymbol)	7.902	9.351	7.729	4.429	4.784	8.556	8.467	11.706	9.629	9.75	6.826	6.852	6.314	3.258	10.937	10.078	8.524	9.132	10.429	10.878	12.416	11.956	9.773	11.825	10.025	9.378	12.158	10.128	9.94	9.225	9.44415	9.60552	9.41829	8.92156	9.06454	9.5333	9.45621	9.75412	9.64748	9.66014	9.31516
ENSMUST00000033965.14	chr8	48680717	49127725	-	8904	1	Tenm3	Mus musculus teneurin transmembrane protein 3 (Tenm3), transcript variant 1, mRNA. (from RefSeq NM_011857)	1.699	1.204	1.572	1.614	1.349	1.578	1.524	1.382	1.704	1.997	1.147	1.381	1.628	1.154	1.762	1.627	2.144	2.149	2.352	2.152	2.07	2.361	1.614	2.001	1.535	1.797	1.952	2.02	2.092	1.749	8.52236	8.25214	8.45152	8.43202	8.37344	8.47752	8.38513	8.31237	8.54787	8.68582	8.20417
ENSMUST00000168098.8	chr2	38613386	38674527	-	5860	1	Nr6a1	Mus musculus nuclear receptor subfamily 6, group A, member 1 (Nr6a1), transcript variant 3, mRNA. (from RefSeq NM_001159549)	0.634	0.836	0.775	0.542	0.59	0.873	0.754	0.728	0.742	1.055	0.829	0.72	0.751	0.624	0.826	1.117	0.894	1.001	0.776	0.955	1.073	0.977	1.125	0.892	0.867	1.327	1.454	0.759	1.159	1.029	6.75895	6.93262	6.87501	6.64011	6.73893	6.96848	6.82504	6.80422	6.8715	7.10789	6.91838
ENSMUST00000030010.4	chr4	53030787	53159895	-	10163	1	Abca1	Mus musculus ATP-binding cassette, sub-family A (ABC1), member 1 (Abca1), mRNA. (from RefSeq NM_013454)	2.402	2.419	2.883	2.498	1.422	2.527	2.286	1.68	1.58	3.02	2.878	1.849	2.519	1.309	2.609	2.514	1.792	2.267	2.602	2.515	2.685	3.393	3.159	3.213	3.672	4.418	4.644	2.141	2.519	2.762	9.23188	9.24809	9.38717	9.21465	8.83449	9.29453	9.13927	8.88635	8.90502	9.46355	9.39203
ENSMUST00000027146.9	chr1	69570373	69724980	-	9263	1	Ikzf2	Mus musculus IKAROS family zinc finger 2 (Ikzf2), mRNA. (from RefSeq NM_011770)	0.698	0.713	0.673	0.471	0.24	0.655	0.41	0.51	0.497	0.714	0.774	0.584	0.617	0.328	0.84	0.718	0.955	0.849	0.809	0.932	1.143	1.058	0.707	0.653	0.771	0.837	0.412	0.783	0.54	0.459	7.24453	7.27107	7.21526	6.94629	6.64493	7.21392	6.86333	6.99967	7.0338	7.28514	7.32343
ENSMUST00000089207.13	chr2	149956326	149978628	-	4120	1	Zfp120	Mus musculus zinc finger protein 120 (Zfp120), transcript variant 1, mRNA. (from RefSeq NM_181266)	1.581	1.452	2.079	1.294	1.14	1.446	1.254	1.3	1.459	1.655	1.736	1.654	1.248	1.18	1.51	1.775	2.186	2.007	1.619	1.524	2.033	2.478	2.075	1.555	2.1	2.317	1.808	1.86	1.618	2.123	7.3428	7.28994	7.54252	7.16789	7.15577	7.29274	7.14778	7.17297	7.30731	7.39935	7.40987
ENSMUST00000014290.15	chr2	22664106	22765665	+	2746	1	Apbb1ip	Mus musculus amyloid beta (A4) precursor protein-binding, family B, member 1 interacting protein (Apbb1ip), mRNA. (from RefSeq NM_019456)	0.959	0.994	0.956	1.094	0.748	0.725	1.262	1.071	0.606	0.975	1.023	0.635	1.146	0.513	1.273	0.996	0.984	0.735	0.954	1.041	1.381	1.265	1.333	1.321	1.277	1.236	2.207	0.973	1.172	1.166	6.07547	6.09976	6.07427	6.11428	5.9752	5.94875	6.20034	6.10995	5.88583	6.09936	6.1124
ENSMUST00000220671.2	chr12	118195330	118198299	-	2969	1	Gm49602	Gm49602 (from geneSymbol)	0.762	0.466	0.731	0.734	0.467	0.64	0.671	0.77	0.499	0.777	0.792	0.635	0.589	0.825	0.699	0.733	0.898	0.795	0.635	0.685	0.954	0.891	1.156	0.659	1.001	1.167	0.913	0.728	1	0.902	5.78097	5.58038	5.76185	5.73624	5.59518	5.70678	5.69427	5.76543	5.6184	5.80507	5.80373
ENSMUST00000103224.10	chr2	126633485	126718150	-	7030	1	Trpm7	Mus musculus transient receptor potential cation channel, subfamily M, member 7 (Trpm7), transcript variant 1, mRNA. (from RefSeq NM_021450)	5.683	5.279	5.626	4.467	4.048	6.05	4.37	5.049	6.055	6.321	6.546	5.091	4.938	2.868	4.942	5.329	5.708	6.117	5.058	5.506	6.333	7.374	9.036	7.661	7.823	7.637	8.35	5.488	5.453	7.014	9.92384	9.86786	9.90731	9.65915	9.6683	10.0003	9.64199	9.7715	10.009	10.0492	10.0536
ENSMUST00000175714.8	chr15	79776604	79792119	+	1936	1	Apobec3	DNA deaminase (cytidine deaminase) which acts as an inhibitor of retrovirus replication and retrotransposon mobility via deaminase- dependent and -independent mechanisms. Selectively targets single- stranded DNA and does not deaminate double-stranded DNA or single- or double-stranded RNA. Exhibits antiviral activity against HIV-1, simian immunodeficiency viruses (SIVs), mouse mammary tumor virus …	1.074	1.441	1.144	1.627	0.835	0.991	1.447	1.249	0.988	1.5	1.738	1.259	1.232	1.265	1.736	1.648	1.451	2.273	1.342	1.497	1.413	1.463	1.585	2.137	2.246	1.729	2.385	1.347	1.587	1.713	5.96555	6.11916	5.99509	6.14357	5.87828	5.93558	6.08489	6.01337	5.94251	6.15137	6.21571
ENSMUST00000205671.2	chr7	27506621	27522341	+	5322	1	Zfp626	Mus musculus zinc finger protein 626 (Zfp626), mRNA. (from RefSeq NM_027703)	0.989	0.89	0.953	0.646	0.518	0.797	0.819	0.847	0.689	0.84	1.027	0.635	0.583	0.628	0.938	0.767	0.995	0.951	0.655	0.919	1.312	1.138	1.252	1.099	1.034	1.253	0.965	0.974	0.784	0.991	6.90503	6.84218	6.87408	6.60763	6.54549	6.7752	6.74444	6.77222	6.69769	6.81891	6.93232
ENSMUST00000096313.4	chrX	138585745	138654154	+	5053	1	Tbc1d8b	Mus musculus TBC1 domain family, member 8B (Tbc1d8b), mRNA. (from RefSeq NM_001081499)	1.558	1.362	1.283	1.084	0.606	1.429	1.1	1.34	1.303	1.129	1.37	1.296	1.38	0.655	1.114	1.099	1.547	1.666	1.483	1.57	1.539	1.976	1.543	1.374	1.651	1.637	1.171	1.843	1.29	1.47	7.46902	7.3777	7.31825	7.16909	6.8866	7.41989	7.17765	7.32024	7.35809	7.25692	7.37033
ENSMUST00000102881.10	chr11	16921206	16958702	-	4082	1	Plek	Mus musculus pleckstrin (Plek), mRNA. (from RefSeq NM_019549)	0.407	0.477	0.615	0.445	0.326	0.452	0.833	0.806	0.491	0.434	0.384	0.532	0.484	0.349	0.579	0.619	0.49	0.844	0.589	0.508	0.606	0.694	0.713	0.512	0.766	0.427	1.275	0.647	0.539	0.665	5.67147	5.74506	5.85457	5.68886	5.5997	5.72318	5.99839	5.98335	5.76378	5.70743	5.64062
ENSMUST00000033418.8	chrX	35375763	35434912	+	3691	1	Il13ra1	Mus musculus interleukin 13 receptor, alpha 1 (Il13ra1), mRNA. (from RefSeq NM_133990)	0.87	0.62	1.219	0.735	0.597	0.881	0.36	0.997	0.543	0.659	0.58	0.685	0.869	0.342	0.64	0.747	0.903	0.829	1.021	0.774	1.021	1.31	0.77	1.037	0.655	0.785	1	1.071	0.647	0.999	6.19988	6.02141	6.40299	6.07391	6.02249	6.21753	5.76829	6.25077	5.97194	6.06145	5.98178
ENSMUST00000222455.3	chr13	74593529	74610842	-	3473	1	E430024I08Rik	E430024I08Rik (from geneSymbol)	0.931	0.873	1.078	0.858	0.493	1.258	0.997	0.878	0.918	1.008	0.809	1.035	0.746	0.779	1.145	1.002	1.369	1.206	1.316	1.09	1.106	1.601	1.218	1.095	0.997	1.262	0.975	1.147	0.939	1.486	6.38711	6.35936	6.46769	6.31561	6.09707	6.58801	6.3966	6.32474	6.39586	6.45004	6.30994
ENSMUST00000106134.4	chr3	146599931	146685506	+	2625	1	Ttll7	Mus musculus tubulin tyrosine ligase-like family, member 7 (Ttll7), transcript variant 3, mRNA. (from RefSeq NM_001357217)	30.914	39.309	30.257	17.426	19.017	33.671	35.443	36.898	35.289	42.44	49.956	23.593	28.139	18.424	37.588	37.089	30.265	34.959	42.313	43.241	42.427	44.586	35.292	38.052	49.78	47.498	58.126	36.472	45.998	33.002	11.0068	11.243	10.9795	10.4545	10.6189	11.1049	11.082	11.1235	11.1574	11.3335	11.4628
ENSMUST00000239456.2	chr8	69819162	69848191	-	7786	1	Gm10033	Mus musculus predicted gene 10033 (Gm10033), transcript variant 3, mRNA. (from RefSeq NM_001374599)	0.694	0.598	0.707	0.613	0.527	0.772	0.37	0.652	0.585	0.571	0.842	0.633	0.431	0.317	0.414	0.42	0.775	0.83	0.545	0.582	0.949	0.945	0.774	0.709	0.581	0.857	0.568	0.943	0.488	0.82	6.96414	6.87198	6.97409	6.84689	6.81615	7.05884	6.55472	6.89007	6.86985	6.8543	7.1067
ENSMUST00000163590.9	chr18	49829212	49888668	-	3134	1	Dtwd2	Mus musculus DTW domain containing 2 (Dtwd2), transcript variant 1, mRNA. (from RefSeq NM_026854)	0.752	0.941	0.874	0.827	0.522	0.7	0.827	0.417	0.741	0.96	0.891	0.823	0.636	0.892	0.925	0.727	0.931	0.977	0.995	0.796	1.463	0.97	0.66	0.994	0.857	1.053	1.189	1.016	1.159	1.015	5.97694	6.1043	6.04918	5.99991	5.83159	5.94835	5.99904	5.7125	5.98461	6.12117	6.06292
ENSMUST00000035799.6	chr5	21577640	21583372	+	3785	1	Fgl2	Mus musculus fibrinogen-like protein 2 (Fgl2), mRNA. (from RefSeq NM_008013)	1.611	1.686	1.888	1.856	1.296	1.7	2.735	11.098	1.432	2.319	1.783	1.208	2.374	1.468	3.13	1.795	1.704	2.078	1.751	1.893	2.625	3.861	2.228	2.909	3.757	2.478	3.071	1.877	1.805	2.158	7.44104	7.47752	7.54743	7.49805	7.32751	7.48792	7.79062	9.07955	7.38319	7.72565	7.50908
ENSMUST00000195512.2	chr19	4812131	4815199	-	3068	1	Gm37206	Gm37206 (from geneSymbol)	0.768	0.811	0.908	0.671	0.719	0.739	0.656	0.958	0.965	0.786	0.866	0.818	0.704	0.471	0.933	0.878	1.151	1.157	0.96	0.65	1.111	1.091	1.415	1.095	1.027	0.953	0.825	1.022	0.751	1.081	5.97164	6.00345	6.05266	5.88819	5.96223	5.95942	5.87331	6.06241	6.10587	6.00095	6.0349
ENSMUST00000026469.9	chr10	127496787	127502579	-	2569	1	Nab2	Mus musculus Ngfi-A binding protein 2 (Nab2), transcript variant 1, mRNA. (from RefSeq NM_008668)	3.218	1.609	2.196	2.348	2.064	2.255	2.479	3.382	2.775	1.524	1.332	2.189	2.337	1.885	2.34	2.153	2.026	1.878	1.922	1.7	1.691	1.971	1.257	1.689	2.09	1.248	1.499	1.912	1.366	1.661	7.29121	6.80926	7.0044	7.01632	7.00353	7.04485	7.05778	7.29529	7.20094	6.78728	6.69
ENSMUST00000033136.9	chr7	128125340	128148705	+	2555	1	Bag3	Mus musculus BCL2-associated athanogene 3 (Bag3), mRNA. (from RefSeq NM_013863)	61.207	54.087	64.379	104.967	98.551	65.373	73.161	83.259	82.113	71.073	61.389	92.804	81.33	71.73	81.346	75.4	62.886	64.021	52.117	56.589	50.4	47.604	67.019	54.358	62.214	61.373	56.545	55.226	55.451	66.818	11.9254	11.8209	11.9654	12.3904	12.4366	12.007	12.0417	12.1701	12.2347	12.0954	11.9272
ENSMUST00000009705.14	chr2	32536607	32572670	+	3393	1	Eng	Mus musculus endoglin (Eng), transcript variant 1, mRNA. (from RefSeq NM_007932)	14.374	14.239	16.806	25.072	22.864	17.846	16.734	20.248	24.368	18.014	16.921	23.749	21.024	19.118	21.66	18.777	17.167	18.613	13.786	16.403	13.405	13.135	15.438	13.513	13.188	11.629	13.176	18.086	13.133	16.745	10.2918	10.2936	10.4264	10.7541	10.7708	10.5086	10.3788	10.5595	10.809	10.5257	10.4392
ENSMUST00000091560.11	chr13	63162748	63447470	+	3480	1	Aopep	Mus musculus aminopeptidase O (Aopep), transcript variant 2, mRNA. (from RefSeq NM_001289926)	4.36	2.647	4.108	5.946	5.118	4.448	5.097	5.394	5.459	4.197	3.774	6.27	4.692	4.191	4.657	6.454	3.105	3.39	2.925	4.35	3.173	3.825	4.573	3.657	5.011	3.461	2.597	3.288	3.204	4.532	8.49269	8.105	8.43489	8.70964	8.67605	8.52736	8.5789	8.63063	8.71093	8.48549	8.37166
ENSMUST00000042057.12	chr10	79984106	79994202	+	3710	1	Midn	Mus musculus midnolin (Midn), transcript variant 1, mRNA. (from RefSeq NM_021565)	9.013	6.059	7.583	11.083	13.015	9	9.209	15.701	14.139	11.1	7.06	10.927	10.271	10.405	13.339	10.287	7.394	7.311	7.121	8.6	6.644	7.015	10.405	7.136	9.203	7.757	10.359	7.212	7.119	8.308	9.66273	9.32659	9.50245	9.79864	10.0532	9.68039	9.63251	10.1354	10.111	9.88175	9.44567
ENSMUST00000026999.10	chr18	75500600	75529006	+	4271	1	Smad7	Mus musculus SMAD family member 7 (Smad7), mRNA. (from RefSeq NM_001042660)	1.557	1.546	1.545	2.479	2.381	1.836	1.632	1.994	2.602	1.471	2.202	2.067	2.008	1.66	1.587	1.373	1.48	1.697	1.374	1.541	1.641	1.331	1.336	1.026	1.023	1.087	1.156	2.3	1.167	1.68	7.3611	7.36599	7.35214	7.67439	7.73389	7.50134	7.35421	7.50886	7.78416	7.34346	7.6263
ENSMUST00000025295.8	chr18	38719300	38734468	-	4752	1	Spry4	Mus musculus sprouty RTK signaling antagonist 4 (Spry4), mRNA. (from RefSeq NM_011898)	1.166	0.76	0.942	1.723	1.044	1.108	1.1	1.288	1.577	0.78	0.982	1.213	1	0.777	0.865	1.064	0.948	0.975	0.966	1.093	0.647	0.861	0.995	0.735	0.602	0.531	0.728	0.801	0.699	0.894	6.90251	6.63313	6.7543	7.14864	6.86583	6.88373	6.82587	6.94071	7.14886	6.66023	6.78612
ENSMUST00000171172.3	chr17	46458313	46464479	-	1267	1	Mad2l1bp	Mus musculus MAD2L1 binding protein (Mad2l1bp), mRNA. (from RefSeq NM_025649)	10.462	7.366	10.075	12.774	10.187	11.857	10.38	17.651	13.069	9.17	8.646	12.796	13.033	13.676	10.428	10.024	9.78	9.513	8.016	8.166	7.862	9.773	10.084	8.709	9.368	6.883	8.104	8.79	7.834	7.379	8.28812	8.01959	8.25192	8.40721	8.31032	8.41238	8.236	8.70212	8.50341	8.2044	8.13366
ENSMUST00000008016.3	chr4	135870808	135872703	+	1273	1	Id3	Mus musculus inhibitor of DNA binding 3 (Id3), mRNA. (from RefSeq NM_008321)	13.859	9.46	13.382	18.729	16.575	14.199	11.211	11.324	13.759	9.515	11.73	13.798	12.939	14.76	10.786	7.503	12.96	12.474	10.615	10.926	7.033	9.126	7.572	7.2	9.655	6.721	10.166	14.456	7.112	8.868	8.59857	8.28742	8.56115	8.81601	8.80641	8.64072	8.37131	8.38319	8.61866	8.30692	8.45614
ENSMUST00000004281.10	chr10	118691508	118705054	-	6124	1	Dyrk2	Mus musculus dual-specificity tyrosine-(Y)-phosphorylation regulated kinase 2 (Dyrk2), mRNA. (from RefSeq NM_001014390)	11.682	15.076	14.625	12.482	10.275	15.99	15.047	17.534	16.681	8.786	12.263	14.905	16.185	10.446	12.211	11.933	15.12	12.107	15.969	12.444	11.452	11.135	6.467	7.959	6.85	5.919	6.11	15.32	8.022	8.606	10.7481	11.0017	10.9532	10.7559	10.6763	11.0678	10.9352	11.0876	11.1172	10.5138	10.7927
ENSMUST00000002152.13	chr7	16043541	16052130	+	1807	1	Bbc3	Mus musculus BCL2 binding component 3 (Bbc3), transcript variant 1, mRNA. (from RefSeq NM_133234)	0.639	0.744	0.784	0.872	0.589	0.799	1.263	0.868	0.706	0.901	0.677	0.867	1.036	1.011	1.169	1.02	0.947	0.635	0.575	0.635	0.664	0.343	0.528	0.862	0.614	0.365	0.908	0.797	0.678	0.612	5.00373	5.0649	5.07125	5.09842	4.99145	5.09544	5.2603	5.09404	5.04711	5.14729	5.02027
ENSMUST00000105336.9	chr10	80591040	80631295	+	6753	1	Dot1l	Mus musculus DOT1-like, histone H3 methyltransferase (S. cerevisiae) (Dot1l), mRNA. (from RefSeq NM_199322)	8.679	6.916	7.96	14.018	9.43	8.958	10.149	9.887	9.764	7.684	9.272	9.695	10.439	7.892	10.18	11.932	7.903	7.306	5.516	7.342	7.094	6.156	7.8	7.004	8.824	7.403	6.28	7.026	6.869	8.629	10.4454	10.2482	10.358	10.8486	10.5717	10.4942	10.5401	10.5193	10.5837	10.3604	10.5067
ENSMUST00000171644.8	chr6	115337912	115467360	+	2110	1	Pparg	Nuclear receptor that binds peroxisome proliferators such as hypolipidemic drugs and fatty acids. Once activated by a ligand, the nuclear receptor binds to DNA specific PPAR response elements (PPRE) and modulates the transcription of its target genes, such as acyl-CoA oxidase. It therefore controls the peroxisomal beta-oxidation pathway of fatty acids. Key regulator of adipocyte differentiation a…	2.813	1.941	2.554	4.203	3.117	1.845	3.716	1.827	2.386	1.718	1.767	3.07	2.573	1.525	2.111	1.748	1.758	1.662	2.124	2.356	1.752	1.705	1.939	2.098	1.84	1.832	1.267	2.851	1.151	1.315	6.94205	6.69769	6.86595	7.20073	7.0572	6.67387	7.11102	6.62557	6.84725	6.63437	6.63437
ENSMUST00000122170.2	chr11	75490589	75490780	-	191	1	Gm12338	Gm12338 (from geneSymbol)	6.287	6.2	4.663	8.372	8.559	6.985	6.842	8.665	7.632	8.413	8.308	5.684	5.06	12.345	7.842	7.81	6.507	5.787	6.576	4.532	5.152	4.329	7.023	5.474	6.969	6.17	4.666	4.608	6.305	5.687	4.92072	4.925	4.8355	5.00317	5.06027	4.97089	4.93565	5.02131	5.00072	5.04211	5.03123
ENSMUST00000212132.2	chr8	84302673	84312548	+	2896	1	D830024N08Rik	D830024N08Rik (from geneSymbol)	2.161	2.897	2.239	2.794	1.799	1.439	3.223	2.579	1.62	0.982	2.826	2.114	1.356	2.039	1.247	2.01	2.108	1.85	1.63	1.564	1.459	1.221	0.966	1.383	1.532	1.514	0.991	2.26	1.606	1.835	7.10227	7.3347	7.11985	7.24826	7.00703	6.83722	7.36765	7.19672	6.92173	6.62528	7.3065
ENSMUST00000002572.6	chr17	24858260	24869301	-	2123	1	Nherf2	Mus musculus solute carrier family 9 (sodium/hydrogen exchanger), member 3 regulator 2 (Slc9a3r2), transcript variant A, mRNA. (from RefSeq NM_023055)	18.35	17.207	19.276	32.537	30.157	20.566	13.074	17.899	22.122	18.145	16.003	22.046	22.462	22.427	18.688	14.102	19.903	22.349	17.167	20.205	14.121	14.254	18.537	11.212	13.083	9.803	9.093	19.914	12.891	13.029	9.85083	9.80212	9.88796	10.3391	10.3727	9.97559	9.50031	9.78141	10.0511	9.86709	9.72579
ENSMUST00000055619.6	chr11	75055391	75060345	-	3494	1	Hic1	Mus musculus hypermethylated in cancer 1 (Hic1), transcript variant 1, mRNA. (from RefSeq NM_010430)	1.738	2.148	3.072	4.036	2.448	2.741	2.963	3.577	2.568	1.344	2.194	2.353	3.155	2.26	1.555	1.678	2.314	1.752	2.337	1.694	1.786	1.562	1.184	2.12	1.321	1.255	1.995	2.675	1.997	2.104	7.34918	7.50658	7.77176	7.95992	7.63839	7.70516	7.70749	7.86495	7.65685	7.19412	7.51505
ENSMUST00000170223.9	chr14	56006514	56021499	-	3450	1	Adcy4	Mus musculus adenylate cyclase 4 (Adcy4), transcript variant 2, mRNA. (from RefSeq NM_001361604)	3.902	2.705	3.27	6.18	5.934	4.381	3.006	4.324	5.084	3.911	2.643	4.343	5.382	3.587	3.345	3.459	4.041	4.479	3.653	4.16	2.101	2.78	3.598	2.586	2.328	1.523	2.154	4.355	2.353	3.126	8.27969	7.99544	8.12738	8.62898	8.6954	8.39685	8.023	8.3232	8.53131	8.30662	7.96737
ENSMUST00000004784.11	chr10	79824418	79831896	+	2447	1	Cnn2	Mus musculus calponin 2 (Cnn2), mRNA. (from RefSeq NM_007725)	5.747	3.01	3.826	5.753	5.562	3.667	3.306	4.298	4.3	2.584	2.594	4.524	5.143	3.944	3.461	3.378	4.35	3.97	3.814	3.866	3.129	2.931	2.332	2.837	3.073	1.753	1.967	4.015	2.325	2.545	8.09986	7.58992	7.75555	8.05075	8.11786	7.74705	7.60744	7.81581	7.87832	7.49406	7.4709
ENSMUST00000059662.8	chr15	27606005	27630779	-	1478	1	Otulin	Deubiquitinase that specifically removes linear ('Met-1'- linked) polyubiquitin chains to substrates and acts as a regulator of angiogenesis and innate immune response (PubMed:23708998, PubMed:27523608, PubMed:29950720). Required during angiogenesis, craniofacial and neuronal development by regulating the canonical Wnt signaling together with the LUBAC complex (PubMed:23708998). Acts as a negativ…	13.156	10.348	10.645	16.836	20.18	13.095	14.288	12.155	15.472	12.976	12.56	16.592	15.472	16.027	12.59	13.514	8.006	11.29	7.765	13.279	8.997	8.07	12.675	10.822	14.215	10.142	10.131	12.061	10.874	10.736	8.83498	8.64056	8.64967	9.00269	9.27257	8.85015	8.85896	8.72401	9.00414	8.84984	8.79512
ENSMUST00000038422.8	chr12	86927475	86931572	-	4097	1	Irf2bpl	Mus musculus interferon regulatory factor 2 binding protein-like (Irf2bpl), mRNA. (from RefSeq NM_145836)	5.839	7.838	7.915	7.12	5.92	7.57	7.762	7.808	5.693	6.708	6.799	7.888	7.82	6.326	10.406	7.899	6.242	5.858	6.639	4.982	6.04	5.217	4.145	5.951	5.177	5.132	5.034	6.456	5.555	4.716	9.22475	9.49923	9.48957	9.34831	9.28159	9.47632	9.42949	9.43857	9.22796	9.3735	9.35908
ENSMUST00000021120.6	chr11	115996578	116001072	-	2193	1	Trim47	Mus musculus tripartite motif-containing 47 (Trim47), transcript variant 1, mRNA. (from RefSeq NM_001205081)	4.96	3.862	4.946	7.071	4.36	3.984	3.405	3.843	3.562	2.856	2.825	4.398	5.476	3.926	3.266	2.778	3.909	3.664	3.782	3.506	2.386	2.969	2.882	2.414	3.834	2.311	2.373	4.093	2.216	2.592	7.81503	7.62376	7.80641	8.06686	7.75372	7.65562	7.47779	7.5734	7.57691	7.41297	7.38232
ENSMUST00000039016.14	chr19	45003304	45015469	+	3053	1	Lzts2	Negative regulator of katanin-mediated microtubule severing and release from the centrosome. Required for central spindle formation and the completion of cytokinesis. May negatively regulate axonal outgrowth by preventing the formation of microtubule bundles that are necessary for transport within the elongating axon. Negative regulator of the Wnt signaling pathway. Represses beta-catenin-mediate…	9.803	10.124	10.891	14.071	12.54	9.213	10.083	9.258	10.378	9.554	10.17	11.268	11.936	10.603	11.328	8.978	9.917	9.88	8.242	8.367	6.84	6.121	7.007	6.114	7.993	7.435	7.876	10.32	7.903	7.713	9.46607	9.50586	9.55419	9.74641	9.74141	9.4294	9.44158	9.3692	9.54465	9.4696	9.49872
ENSMUST00000059438.11	chr7	130939949	130964488	-	6762	1	2310057M21Rik	Mus musculus RIKEN cDNA 2310057M21 gene (2310057M21Rik), transcript variant 1, mRNA. (from RefSeq NM_026655)	2.852	2.716	2.864	5.11	4.967	3.484	3.006	3.542	4.197	3.714	3.376	3.471	5.051	3.457	3.411	3.943	2.299	2.644	2.226	3.602	2.435	2.595	3.379	2.5	3.146	2.963	2.747	2.75	2.791	2.811	8.93286	8.9005	8.92844	9.4018	9.48028	9.12508	8.92882	9.07515	9.29997	9.19018	9.07723
ENSMUST00000113438.8	chr6	92749680	92920473	-	7937	1	Adamts9	Mus musculus a disintegrin-like and metallopeptidase (reprolysin type) with thrombospondin type 1 motif, 9 (Adamts9), mRNA. (from RefSeq NM_175314)	1.487	0.728	0.863	1.349	0.81	0.617	0.669	1.229	1.079	0.818	0.679	1.123	1.264	0.56	0.905	0.901	0.855	0.951	0.808	0.87	0.626	0.646	0.831	0.692	0.632	0.442	0.577	0.919	0.5	0.508	7.75652	7.21004	7.31748	7.62531	7.31448	7.10212	7.10624	7.55733	7.51494	7.30789	7.15271
ENSMUST00000024839.6	chr17	32063224	32074778	-	4494	1	Sik1	Mus musculus salt inducible kinase 1 (Sik1), mRNA. (from RefSeq NM_010831)	6.259	3.073	2.607	5.925	7.001	3.579	4.016	2.922	3.624	5.166	2.884	4.887	5.61	2.396	4.089	3.896	3.118	4.191	2.14	3.4	2.142	2.553	4.088	3.134	2.755	3.97	3.201	4.034	3.234	2.646	9.1077	8.49033	8.34592	9.00351	9.26601	8.6255	8.6591	8.40019	8.64458	8.95898	8.4281
ENSMUST00000026256.9	chr19	46316623	46318885	+	1341	1	Fbxl15	Mus musculus F-box and leucine-rich repeat protein 15 (Fbxl15), transcript variant 1, mRNA. (from RefSeq NM_133694)	1.447	2.29	1.992	2.53	2.141	1.854	3.001	2.761	1.851	2.32	1.982	2.375	2.024	3.557	2.291	2.009	2.149	1.791	1.55	1.921	2.005	1.511	1.56	1.41	1.737	1.758	2.113	1.754	1.394	1.244	5.8608	6.10057	6.0135	6.1122	6.08489	5.9856	6.22045	6.16987	5.99521	6.11785	6.01369
ENSMUST00000094894.4	chr4	114263921	114472295	+	6604	1	Trabd2b	Mus musculus TraB domain containing 2B (Trabd2b), mRNA. (from RefSeq NM_001085549)	1.007	0.808	0.992	1.853	0.792	0.742	1.203	0.716	0.676	0.674	0.654	0.878	1.084	0.512	0.544	0.806	0.655	0.644	0.807	0.881	0.567	0.532	0.699	0.643	0.605	0.478	0.44	0.758	0.692	0.67	7.10501	6.95736	7.09114	7.55076	6.9731	6.90447	7.20384	6.83627	6.84939	6.84689	6.80739
ENSMUST00000153128.2	chr1	36510701	36547845	+	4534	1	Cnnm4	Mus musculus cyclin M4 (Cnnm4), mRNA. (from RefSeq NM_033570)	3.199	2.125	2.211	4.141	2.914	2.322	2.384	3.146	3.049	1.895	2.707	3.395	3.066	2.35	2.173	2.518	3.083	2.958	1.772	2.584	2.176	2.056	1.785	1.619	1.678	1.222	1.073	2.509	1.749	2.272	8.26013	7.93422	7.95221	8.43724	8.22724	8.01168	7.97338	8.20469	8.24528	7.86192	8.12004
ENSMUST00000177567.8	chr9	107528360	107546167	-	2425	1	Slc38a3	Mus musculus solute carrier family 38, member 3 (Slc38a3), transcript variant 3, mRNA. (from RefSeq NM_001199218)	30.673	35.996	32.903	57.181	50.436	41.143	41.925	35.82	46.606	34.133	43.859	48.288	38.211	46.12	35.034	47.667	29.471	30.663	18.592	30.164	25.131	23.492	41.044	29.705	37.454	33.95	33.07	32.221	31.143	40.06	10.8924	11.0514	10.9492	11.4298	11.4142	11.1868	11.1322	10.9881	11.3149	11.0183	11.2276
ENSMUST00000102962.10	chr4	41657498	41697040	-	1907	1	Cntfr	Mus musculus ciliary neurotrophic factor receptor (Cntfr), transcript variant 1, mRNA. (from RefSeq NM_016673)	5.498	10.546	8.718	8.119	7.028	5.137	5.058	15.267	6.497	4.515	8.411	4.769	6.254	9.594	4.229	6.823	4.703	4.124	7.404	5.531	6.079	4.618	4.173	5.203	5.642	4.845	4.272	6.125	6.696	6.632	8.05942	8.62623	8.43611	8.33245	8.30375	8.02061	7.95207	8.91473	8.2172	7.93013	8.41424
ENSMUST00000039631.10	chr19	34218490	34232990	-	2018	1	Acta2	Mus musculus actin, alpha 2, smooth muscle, aorta (Acta2), mRNA. (from RefSeq NM_007392)	23.253	20.3	26.435	37.544	36.088	24.209	15.831	20.761	25.136	20.325	15.083	26.174	34.31	24.002	20.231	24.713	22.152	22.985	21.645	29.625	13.405	14.842	21.551	16.746	15.017	11.54	11.474	20.934	21.372	15.12	10.0925	9.97858	10.205	10.495	10.5645	10.15	9.69736	9.94144	10.1929	9.99615	9.70255
ENSMUST00000221505.2	chr12	85475884	85483023	-	876	1	Gm40477	Gm40477 (from geneSymbol)	2.241	1.352	1.486	2.296	1.953	1.294	2.415	1.317	1.222	1.693	1.55	1.686	1.549	1.648	1.6	1.206	1.213	1.917	0.865	1.402	1.589	1.156	1.557	0.914	1.216	1.291	0.733	1.37	0.711	1.439	5.1252	4.93162	4.9582	5.11037	5.08602	4.91328	5.13479	4.90276	4.90666	5.01553	4.97571
ENSMUST00000030398.10	chr4	118965908	118995180	+	3241	1	Slc2a1	Mus musculus solute carrier family 2 (facilitated glucose transporter), member 1 (Slc2a1), mRNA. (from RefSeq NM_011400)	3.356	2.799	3.375	5.181	4.481	3.09	3.412	4.004	4.006	3.445	4.235	4.827	4.892	4.788	3.94	4.648	3.018	2.689	2.599	3.882	2.585	2.513	4.489	2.018	3.922	2.989	3.107	2.479	3.127	2.759	8.06392	7.92905	8.06185	8.37692	8.34646	8.01223	8.03207	8.16383	8.23024	8.1068	8.25355
ENSMUST00000105572.3	chr4	156300325	156305764	+	3894	1	Perm1	Mus musculus PPARGC1 and ESRR induced regulator, muscle 1 (Perm1), mRNA. (from RefSeq NM_172417)	87.087	73.904	74.173	130.161	102.609	96.954	92.854	109.779	121.722	95.78	111.069	120.729	112.378	106.578	110.378	98.386	95.854	101.466	39.501	84.656	75.415	55.319	115.802	64.169	95.407	66.956	49.364	79.166	59.222	93.996	13.0041	12.8597	12.8448	13.3384	13.2121	13.127	13.0122	13.1779	13.3584	13.1239	13.2385
ENSMUST00000067384.6	chr12	8547661	8550009	-	2348	1	Rhob	Mus musculus ras homolog family member B (Rhob), mRNA. (from RefSeq NM_007483)	19.228	15.96	13.966	24.116	21.697	11.723	12.501	11.296	15.909	13.476	20.299	16.894	19.706	16.09	15.728	12.698	10.77	14.44	10.699	15.097	11.551	9.446	9.876	10.886	15.108	16.583	11.152	14.816	10.117	10.261	9.92772	9.76483	9.62471	10.0887	10.0929	9.49402	9.48455	9.3999	9.77724	9.62642	9.97928
ENSMUST00000017153.4	chr2	164266167	164285106	-	2449	1	Sdc4	Mus musculus syndecan 4 (Sdc4), mRNA. (from RefSeq NM_011521)	13.673	10.802	9.782	19.737	23.162	14.814	10.868	14.662	18.582	22.341	13.966	18.203	18.759	15.763	14.93	11.794	12.907	14.313	9.532	13.397	7.929	10.407	16.338	7.54	12.429	8.999	10.052	15.401	15.949	8.84	9.64857	9.44938	9.34894	9.93522	10.1957	9.74116	9.39703	9.66596	9.9602	10.1387	9.66754
ENSMUST00000060427.6	chr8	85387960	85389483	-	1523	1	Ier2	Mus musculus immediate early response 2 (Ier2), mRNA. (from RefSeq NM_010499)	3.973	2.135	2.369	3.054	4.344	2.724	3.187	3.875	3.888	2.868	2.661	2.337	2.781	3.144	2.774	2.938	2.129	2.819	1.962	2.379	2.427	1.683	1.821	2.556	3.365	1.625	2.446	2.501	2.113	1.936	6.88117	6.48588	6.53639	6.66164	6.99096	6.64238	6.69242	6.83186	6.88623	6.6781	6.6108
ENSMUST00000168338.2	chr12	111644539	111650336	+	2124	1	Trmt61a	Mus musculus tRNA methyltransferase 61A (Trmt61a), transcript variant 2, mRNA. (from RefSeq NM_001099792)	0.979	1.106	1.914	1.768	1.432	1.463	1.934	2.255	1.609	1.571	1.791	2.38	2.004	1.489	1.293	1.59	1.687	1.311	1.346	1.166	1.356	1.217	1.477	0.817	1.222	1.121	1.066	1.356	0.997	1.05	6.0158	6.07873	6.37279	6.29706	6.23472	6.22939	6.35239	6.45437	6.28854	6.27598	6.34216
ENSMUST00000239119.2	chr8	36683218	36716670	-	3907	1	Lonrf1	Mus musculus LON peptidase N-terminal domain and ring finger 1 (Lonrf1), mRNA. (from RefSeq NM_001081150)	3.405	5.641	5.336	3.002	4.437	5.712	2.31	5.847	5.556	4.218	2.422	5.694	6.484	2.793	6.94	3.58	3.264	3.118	4.977	4.353	3.52	4	2.601	3.809	3.095	2.039	3.54	3.985	2.912	2.398	8.408	8.85479	8.78666	8.26197	8.67575	8.87612	8.06626	8.83092	8.85616	8.6123	8.14039
ENSMUST00000020575.5	chr10	79613106	79618464	+	1946	1	Fstl3	Mus musculus follistatin-like 3 (Fstl3), mRNA. (from RefSeq NM_031380)	0.581	0.701	0.739	1.643	0.83	0.808	0.895	0.873	0.784	0.625	0.629	0.86	0.761	1.024	0.424	0.564	0.703	0.688	0.757	0.734	0.518	0.51	0.421	0.732	0.49	0.339	0.522	0.543	0.768	0.478	4.97114	5.0329	5.05094	5.40146	5.12263	5.09371	5.10443	5.09458	5.0878	5.0033	4.98826
ENSMUST00000131968.2	chr10	81223151	81226692	+	665	1	Gm48551	Gm48551 (from geneSymbol)	12.05	15.061	13.633	13.809	15.322	13.494	12.634	13.753	9.967	11.059	14.001	14.371	13.204	18.91	13.601	12.93	10.752	10.101	11.332	10.443	8.662	7.989	6.598	11.675	10.809	11.519	10.909	10.756	9.243	10.18	7.5861	7.77016	7.6743	7.64543	7.8154	7.68998	7.57964	7.64614	7.46891	7.5438	7.70209
ENSMUST00000042105.11	chr7	45172341	45175692	-	2328	1	Ppp1r15a	Mus musculus protein phosphatase 1, regulatory subunit 15A (Ppp1r15a), mRNA. (from RefSeq NM_008654)	18.163	10.527	12.144	18.442	30.956	15.34	15.3	16.827	23.403	19.795	17.452	19.463	25.581	20.759	21.934	19.74	11.025	14.582	11.795	16.783	12.403	12.413	14.756	11.343	16.105	11.572	18.307	16.497	16.858	13.207	9.94002	9.46774	9.57287	9.90001	10.5033	9.8038	9.73362	9.82317	10.2059	10.0479	9.90246
ENSMUST00000040154.10	chr5	115483701	115487040	-	566	1	Cox6a1	Mus musculus cytochrome c oxidase subunit 6A1 (Cox6a1), mRNA; nuclear gene for mitochondrial product. (from RefSeq NM_007748)	24.154	25.674	26.467	39.554	30.126	25.025	36.431	36.241	27.083	25.441	26.449	30.467	30.337	33.94	31.418	26.906	24.057	22.346	23.071	24.539	23.409	21.182	18.195	20.124	26.183	25.568	20.785	23.352	14.601	19.364	8.40471	8.46474	8.47373	8.77985	8.63737	8.45185	8.71012	8.70875	8.52568	8.47338	8.48041
ENSMUST00000017821.12	chr11	79130198	79145497	-	2459	1	Wsb1	Mus musculus WD repeat and SOCS box-containing 1 (Wsb1), transcript variant 1, mRNA. (from RefSeq NM_019653)	4.207	5.812	5.34	5.271	3.904	5.931	8.369	7.146	6.938	5.161	7.169	6.275	6.205	4.906	5.131	6.294	5.237	5.1	4.659	4.633	5.73	3.934	3.606	3.574	3.483	3.719	3.407	5.629	4.298	3.416	8.0827	8.35469	8.26824	8.21682	8.06445	8.38031	8.61629	8.47991	8.52306	8.26983	8.52692
ENSMUST00000047040.4	chr7	105129290	105131507	-	1659	1	Cavin3	Mus musculus caveolae associated 3 (Cavin3), mRNA. (from RefSeq NM_028444)	7.141	7.066	8.878	15.408	8.216	6.863	9.466	6.904	4.586	4.57	4.679	5.953	9.284	7.15	5.51	6.182	5.558	5.51	9.111	7.171	5.266	4.822	4.125	6.115	5.911	3.594	3.61	5.845	5.132	3.648	8.0713	8.07131	8.24809	8.70272	8.23413	8.05655	8.26453	8.0009	7.74924	7.74515	7.73835
ENSMUST00000046807.7	chr10	70080930	70121798	+	3745	1	Slc16a9	Mus musculus solute carrier family 16 (monocarboxylic acid transporters), member 9 (Slc16a9), mRNA. (from RefSeq NM_025807)	2.423	6.732	4.86	3.28	3.548	4.441	3.03	4.204	4.537	4.406	4.329	3.925	3.761	3.856	4.487	3.84	2.467	2.838	4.077	2.564	3.262	2.87	2.483	2.542	2.423	2.429	3.317	3.884	4.441	2.528	8.02294	8.8987	8.58237	8.21008	8.36335	8.52907	8.14794	8.41988	8.55313	8.52997	8.48785
ENSMUST00000029848.5	chr3	144998233	145257766	+	7024	1	Col24a1	Mus musculus collagen, type XXIV, alpha 1 (Col24a1), transcript variant 1, mRNA. (from RefSeq NM_027770)	1.299	1.006	1.391	1.839	1.047	0.919	0.957	1.017	1.2	0.939	0.991	1.285	1.795	1.004	1.31	1.522	1.051	0.85	1.538	0.96	0.878	0.759	0.738	1.055	1.061	0.591	0.726	0.882	0.644	0.771	7.63541	7.4477	7.6822	7.8728	7.50981	7.38945	7.36258	7.40973	7.59402	7.41034	7.42721
ENSMUST00000211227.2	chr7	45175754	45198993	+	2102	1	Plekha4	Plekha4 (from geneSymbol)	1.406	1.165	1.021	3.285	2.008	1.113	1.875	1.616	0.899	1.313	1.428	1.287	2.211	1.504	1.882	2.316	1.671	1.244	1.432	1.044	1.313	0.767	1.341	0.942	1.72	1.054	0.899	0.99	1.284	1.07	6.15411	6.05955	5.98902	6.67704	6.40549	6.03937	6.29219	6.20415	5.95571	6.13269	6.16589
ENSMUST00000039926.10	chr7	141633227	141649009	-	4791	1	Dusp8	Mus musculus dual specificity phosphatase 8 (Dusp8), mRNA. (from RefSeq NM_008748)	11.65	10.964	11.721	15.966	17.093	12.779	10.392	13.317	14.229	10.56	10.95	16.054	14.963	13.326	11.632	10.915	9.394	10.595	12.389	11.113	7.815	8.702	7.863	8.549	10.109	7.704	6.987	10.494	10.74	9.733	10.3701	10.3245	10.3682	10.6132	10.7863	10.476	10.2135	10.4469	10.5863	10.3061	10.3114
ENSMUST00000245851.1	chr9	108765122	108766309	-	1187	1	Gm57049	Gm57049 (from geneSymbol)	2.218	1.961	1.866	3.143	2.146	2.525	2.586	2.972	2.341	1.735	3.415	2.699	2.131	4.065	1.715	2.025	2.215	2.525	1.058	2.238	1.699	0.975	1.571	1.199	2.43	2.144	1.051	2.696	1.102	2.304	5.94552	5.88839	5.86044	6.10934	5.95598	6.03074	6.0002	6.08244	5.98965	5.83815	6.20367
ENSMUST00000052839.7	chrX	98179736	98192597	+	3249	1	Efnb1	Mus musculus ephrin B1 (Efnb1), mRNA. (from RefSeq NM_010110)	2.516	3.354	2.776	3.975	3.236	2.875	3.039	3.311	3.702	3.246	3.548	3.391	3.272	3.235	3.044	3.558	2.944	2.898	2.413	3.395	2.623	1.801	2.225	2.027	2.404	1.973	1.745	2.6	2.096	2.102	7.69949	7.93558	7.76961	8.01696	7.93873	7.81879	7.8011	7.87233	8.02842	7.92159	7.97216
ENSMUST00000047309.6	chr7	4925250	4928005	+	1607	1	Nat14	Mus musculus N-acetyltransferase 14 (Nat14), transcript variant 1, mRNA. (from RefSeq NM_201355)	1.078	0.587	0.924	1.523	1.419	1.183	1.213	1.111	1.276	0.551	0.964	1.539	1.6	1.308	1.207	0.786	1.087	1.071	1.267	1.127	0.807	0.605	0.764	0.568	0.663	0.499	0.366	1.125	0.969	0.7	5.30071	5.08893	5.23588	5.43275	5.45254	5.34841	5.32436	5.28705	5.38322	5.07865	5.25383
ENSMUST00000107073.8	chr11	102726675	102728866	+	523	1	Higd1b	Mus musculus HIG1 domain family, member 1B (Higd1b), transcript variant 2, mRNA. (from RefSeq NM_001357580)	3.135	3.569	2.576	4.169	3.053	3.564	2.38	2.29	3.266	3.506	2.486	3.233	2.831	2.901	3.929	3.565	1.963	3.414	1.987	3.733	1.836	2.213	2.825	2.042	1.994	1.487	1.193	2.203	2.144	3.078	5.17412	5.23676	5.09618	5.26837	5.1806	5.23735	5.04416	5.03967	5.20305	5.23591	5.07845
ENSMUST00000034022.4	chr8	57935741	57940894	-	1171	1	Sap30	Mus musculus sin3 associated polypeptide (Sap30), mRNA. (from RefSeq NM_021788)	3.195	4.285	3.549	3.062	8.425	3.043	4.252	7.011	4.785	5.066	4.343	4.179	5.971	3.387	4.805	4.158	2.338	2.596	3.384	3.696	2.788	3.583	3.32	4.237	2.88	2.435	4.232	4.373	3.812	2.932	6.66566	6.85956	6.72402	6.60751	7.4136	6.6479	6.80911	7.17792	6.9467	6.98999	6.86066
ENSMUST00000089085.10	chr17	9020525	9205480	+	7726	1	Pde10a	Mus musculus phosphodiesterase 10A (Pde10a), transcript variant 2, mRNA. (from RefSeq NM_011866)	1.079	0.54	0.559	1.242	0.746	0.641	1.058	0.879	0.828	0.637	0.329	1.129	0.761	0.442	0.614	0.823	0.545	0.688	0.53	0.576	0.643	0.471	0.497	0.668	0.488	0.387	0.362	0.625	0.648	0.65	7.29585	6.80977	6.82319	7.36019	7.05744	6.92991	7.23901	7.10028	7.11584	6.93226	6.52524
ENSMUST00000108951.8	chr8	120840892	120892043	+	5508	1	6430548M08Rik	Mus musculus RIKEN cDNA 6430548M08 gene (6430548M08Rik), transcript variant 3, mRNA. (from RefSeq NM_001163761)	6.591	6.523	5.402	15.357	11.272	7.526	8.813	9.184	8.341	6.631	7.682	9.661	9.584	8.113	6.586	10.243	4.493	6.939	4.01	7.864	4.946	5.029	7.677	5.663	7.895	5.379	7.757	7.193	5.813	6.329	9.82624	9.82697	9.64466	10.5755	10.3786	9.96541	10.0413	10.0841	10.069	9.85862	9.96495
ENSMUST00000142850.9	chr18	82572634	82603756	+	2045	1	Mbp	Mus musculus myelin basic protein (Mbp), transcript variant 3, mRNA. (from RefSeq NM_001025255)	10.829	11.258	7.102	22.867	18.554	8.043	14.009	8.423	6.516	11.937	14.014	9.512	17.014	15.641	14.086	17.122	13.228	8.129	10.431	9.341	7.289	8.935	13.518	7.365	14.472	7.757	6.476	8.686	9.565	6.08	9.05918	9.10344	8.69902	9.69875	9.6037	8.82085	9.23986	8.80164	8.66257	9.17172	9.29039
ENSMUST00000041029.6	chr9	63860358	63929341	-	2964	1	Smad6	Mus musculus SMAD family member 6 (Smad6), mRNA. (from RefSeq NM_008542)	1.363	2.12	1.587	2.256	2.065	1.381	1.841	1.8	1.56	1.473	1.625	2.306	2.345	1.511	1.419	1	1.768	1.442	1.79	1.603	1.279	0.865	0.836	1.246	0.973	0.867	0.908	2.116	0.841	0.949	6.67353	6.98187	6.76129	6.97099	6.99017	6.68989	6.83324	6.82028	6.77743	6.73758	6.7831
ENSMUST00000040715.8	chr14	30601157	30603567	+	1231	1	Mustn1	Mus musculus musculoskeletal, embryonic nuclear protein 1 (Mustn1), mRNA. (from RefSeq NM_181390)	85.167	41.708	60.661	77.864	102.135	55.453	72.731	58.835	77.767	52.697	42.462	69.175	88.754	59.495	71.619	79.005	38.904	37.852	43.715	67.957	41.453	51.652	42.569	49.662	59.221	39.193	37.228	59.145	48.917	76.457	11.1162	10.4582	10.783	10.9726	11.3475	10.726	10.91	10.7141	11.056	10.6872	10.4628
ENSMUST00000025645.14	chr19	10835186	10847304	-	3636	1	Tmem132a	Mus musculus transmembrane protein 132A (Tmem132a), transcript variant 1, mRNA. (from RefSeq NM_133804)	1.181	1.049	0.842	1.579	1.009	1.237	1.712	1.365	0.977	1.099	0.857	1.253	1.312	1.267	0.687	0.969	0.931	1.052	0.631	0.808	0.904	0.671	0.85	0.575	0.988	0.771	0.529	0.893	0.771	1.216	6.54366	6.47712	6.33737	6.7033	6.48114	6.59093	6.76527	6.60737	6.44414	6.51757	6.35266
ENSMUST00000178990.3	chr8	27532402	27533122	-	720	1	Proscos	Proscos (from geneSymbol)	3.368	2.899	2.791	2.827	4.092	2.894	3.054	2.813	2.91	2.775	4.355	4.103	3.713	3.859	4.054	2.187	2.126	2.48	2.226	3.411	3.067	1.78	1.768	2.472	1.972	2.619	2.228	2.8	2.48	2.101	5.71745	5.64584	5.61908	5.60246	5.85432	5.64947	5.6387	5.60746	5.65553	5.63846	5.85795
ENSMUST00000045557.10	chr8	122607889	122634433	-	3498	1	Slc7a5	Mus musculus solute carrier family 7 (cationic amino acid transporter, y+ system), member 5 (Slc7a5), mRNA. (from RefSeq NM_011404)	0.865	0.671	0.855	1.053	1.016	0.873	1.091	0.878	0.664	0.471	0.683	0.895	0.788	0.737	0.681	0.764	0.453	0.614	0.65	0.639	0.446	0.615	0.435	0.452	0.704	0.586	0.591	0.938	0.6	0.399	5.99956	5.8719	5.98908	6.07602	6.12946	6.01986	6.10432	5.98072	5.87138	5.71494	5.8741
ENSMUST00000056649.13	chr11	5010372	5015327	-	2834	1	Gas2l1	Mus musculus growth arrest-specific 2 like 1 (Gas2l1), transcript variant beta, mRNA. (from RefSeq NM_144560)	2.078	1.728	1.966	3.026	2.274	2.212	1.94	2.113	1.495	1.49	1.477	1.947	2.438	1.954	1.647	1.572	1.824	2.055	1.887	1.555	1.33	1.189	1.075	1.146	1.221	1.198	1.145	1.564	1.172	1.362	6.99076	6.86958	6.94368	7.22665	7.09672	7.05436	6.9054	6.96765	6.78693	6.78749	6.76156
ENSMUST00000034172.8	chr8	93892696	93924466	-	1977	1	Ces1d	Mus musculus carboxylesterase 1D (Ces1d), mRNA. (from RefSeq NM_053200)	25.184	24.965	40.393	33.372	24.259	20.708	23.913	15.828	27.293	11.014	18.751	20.758	33.597	29.224	26.294	26.085	18.457	13.634	33.836	24.263	17.98	15.297	16.686	22.427	16.26	15.689	15.616	16.439	16.301	10.479	10.1351	10.1385	10.5851	10.3485	10.149	9.97277	10.0357	9.67019	10.2391	9.43457	9.86357
ENSMUST00000027315.14	chr1	74605585	74627184	-	6463	1	Zfp142	Mus musculus zinc finger protein 142 (Zfp142), transcript variant 1, mRNA. (from RefSeq NM_001310668)	1.69	1.86	2.24	2.789	1.921	2.262	2.35	3.332	2.865	1.83	2.402	2.272	2.701	1.768	2.588	2.161	1.956	1.964	1.907	2.009	1.46	1.551	2.125	1.415	1.486	1.149	1.111	2.08	1.43	1.63	8.14195	8.22685	8.36305	8.50832	8.28575	8.39686	8.36398	8.67546	8.61005	8.22671	8.42986
ENSMUST00000105916.8	chr4	132738817	132805421	+	6589	1	Ahdc1	Mus musculus AT hook, DNA binding motif, containing 1 (Ahdc1), mRNA. (from RefSeq NM_146155)	5.247	6.208	6.01	5.177	4.429	5.842	10.572	7.327	7.553	3.836	5.974	7.811	4.781	6.106	4.917	5.223	5.866	4.901	6.018	4.127	4.462	3.796	3.102	4.443	4.296	3.709	2.291	5.027	3.999	5.07	9.68993	9.85508	9.80623	9.62497	9.58357	9.80701	10.3035	9.95224	10.0572	9.43894	9.80837
ENSMUST00000025040.6	chr6	108117081	108117470	-	389	1	Rpl36-ps12	Rpl36-ps12 (from geneSymbol)	1.781	3.096	2.466	3.363	2.492	2.161	2.506	4.366	2.342	2.542	3.244	2.287	3.7	3.289	2.271	2.024	1.713	1.475	2.338	1.552	1.604	2.126	1.87	1.601	1.711	1.818	2.887	2.674	2.669	1.197	4.40286	4.56344	4.48314	4.56534	4.51094	4.45361	4.48053	4.67158	4.47906	4.50373	4.57713
ENSMUST00000021794.14	chr13	41463057	41640769	-	4856	1	Nedd9	Mus musculus neural precursor cell expressed, developmentally down-regulated gene 9 (Nedd9), transcript variant 1, mRNA. (from RefSeq NM_001111324)	2.749	1.488	1.383	3.558	2.728	2.563	1.551	1.996	3.072	1.578	1.902	2.441	2.693	1.223	2.112	1.429	2.107	2.364	1.663	1.927	2.165	1.392	1.587	1.228	1.055	1.058	0.76	2.274	0.941	1.146	8.06276	7.58282	7.51768	8.23945	8.10498	8.02554	7.56556	7.75996	8.18607	7.64012	7.76179
ENSMUST00000068439.13	chr19	40209617	40260060	-	2558	1	Pdlim1	Mus musculus PDZ and LIM domain 1 (elfin) (Pdlim1), mRNA. (from RefSeq NM_016861)	22.677	11.754	11.65	35.406	22.829	15.676	21.774	16.038	19.936	16.187	15.696	22.958	25.403	18.621	16.516	20.444	18.236	19.745	5.647	17.304	12.611	10.222	19.401	12.236	16.756	12.605	6.341	16.127	12.054	17.267	10.2804	9.68948	9.66632	10.6608	10.3369	9.95399	10.1897	9.90949	10.1858	9.99168	9.93558
ENSMUST00000070532.8	chr4	130202388	130209256	+	816	1	Fabp3	Mus musculus fatty acid binding protein 3, muscle and heart (Fabp3), mRNA. (from RefSeq NM_010174)	594.978	404.97	331.906	923.318	468.176	489.771	636.54	390.201	554.684	730.045	852.822	518.006	830.113	717.938	706.459	597.933	546.349	520.932	139.938	449.126	517.284	347.022	623.939	341.822	598.623	604.231	204.594	317.484	270.753	630.242	13.4302	13.0735	12.8723	13.8095	13.2483	13.2619	13.4419	12.9807	13.3902	13.6614	13.7871
ENSMUST00000029075.5	chr2	170573727	170721689	+	1753	1	Dok5	Mus musculus docking protein 5 (Dok5), transcript variant 1, mRNA. (from RefSeq NM_029761)	2.279	1.111	1.198	3.11	2.266	1.939	2.911	1.988	1.689	1.222	1.112	1.827	2.123	2.951	1.906	2.127	1.788	1.722	0.531	1.596	1.26	1.179	1.31	1.51	2.063	1.197	0.752	1.57	1.789	1.472	6.33252	5.95107	5.97592	6.50109	6.36548	6.24542	6.4599	6.21584	6.16785	6.00034	5.93925
ENSMUST00000055322.6	chr1	154972107	154975382	-	3275	1	Ier5	Mus musculus immediate early response 5 (Ier5), mRNA. (from RefSeq NM_010500)	5.366	2.893	4.002	5.327	8.3	4.074	3.598	4.189	6.155	3.17	2.861	3.309	7.692	3.003	3.976	3.094	2.629	3.589	3.147	3.602	2.58	2.474	3.381	3.084	4.586	3.634	3.815	2.384	2.72	2.689	8.50889	8.00507	8.24933	8.45016	8.96241	8.2889	8.12356	8.25158	8.65815	8.09095	7.98611
ENSMUST00000108355.2	chr7	27198749	27219639	+	5422	1	Prx	Mus musculus periaxin (Prx), transcript variant 2, mRNA. (from RefSeq NM_019412)	1.427	1.566	1.011	3.727	2.559	1.052	2.491	1.197	1.008	1.835	1.633	1.536	2.291	1.746	2.122	2.679	2.162	1.141	1.394	1.325	0.965	1.247	1.824	1.009	1.923	1.182	0.98	1.26	1.36	0.816	7.60126	7.67987	7.35264	8.35719	8.11988	7.39261	8.00473	7.43463	7.37648	7.8196	7.70269
ENSMUST00000094361.11	chr12	110657039	110662829	-	3260	1	Hsp90aa1	Mus musculus heat shock protein 90, alpha (cytosolic), class A member 1 (Hsp90aa1), mRNA. (from RefSeq NM_010480)	22.618	13.447	18.059	20.922	28.38	20.171	14.515	32.804	20.213	12.569	14.832	23.697	31.95	13.529	15.775	13.41	16.884	21.857	17.138	16.541	12.649	11.845	13.466	11.246	14.577	12.002	8.524	16.762	11.542	12.519	10.6382	10.1636	10.4162	10.508	10.9117	10.5482	10.1723	10.9538	10.5581	10.1199	10.2413
ENSMUST00000055458.6	chr19	5965664	5974844	-	3408	1	Cdc42ep2	Mus musculus CDC42 effector protein (Rho GTPase binding) 2 (Cdc42ep2), mRNA. (from RefSeq NM_026772)	5.258	5.507	5.327	7.387	4.585	5.122	7.956	7.297	7.131	3.331	6.221	7.107	4.393	8.42	3.758	4.627	5.834	4.123	3.59	3.573	4.747	3.403	4.309	3.264	4.843	3.14	2.788	5.428	3.516	5.459	8.71377	8.76527	8.71908	8.96456	8.6405	8.71008	9.03664	8.95984	9.01185	8.36373	8.86267
ENSMUST00000151825.3	chr11	59700895	59709317	+	779	1	Gm16062	Mus musculus predicted gene 16062 (Gm16062), long non-coding RNA. (from RefSeq NR_045686)	9.486	6.467	8.677	10.14	12.079	8.751	8.042	14.508	11.666	7.775	7.854	9.344	10.269	12.224	12.523	10.479	7.352	8.35	6.727	9.328	5.916	7.058	8.58	6.882	8.743	5.567	4.599	6.758	7.064	6.649	7.40138	7.14185	7.33	7.40774	7.63493	7.35958	7.24154	7.70077	7.58566	7.27819	7.2632
ENSMUST00000070070.8	chr9	54606843	54623599	+	2990	1	Dnaja4	Mus musculus DnaJ heat shock protein family (Hsp40) member A4 (Dnaja4), transcript variant 2, mRNA. (from RefSeq NM_021422)	57.253	29.134	34.582	66.415	76.718	40.325	43.945	43.085	53.156	36.378	41.895	55.501	60.949	40.162	44.001	46.116	36.708	40.766	21.909	45.118	31.821	30.28	38.603	29.984	42.761	32.122	20.555	35.166	28.966	43.091	11.8429	11.2143	11.3534	11.932	12.1871	11.524	11.5333	11.5186	11.7984	11.4354	11.5398
ENSMUST00000031766.12	chr6	7675169	7693254	-	1978	1	Asns	Mus musculus asparagine synthetase (Asns), mRNA. (from RefSeq NM_012055)	1.121	1.329	1.316	1.507	1.297	0.878	1.29	1.035	0.76	0.489	0.387	0.891	1.144	0.619	1.146	0.796	0.565	0.731	0.996	0.753	0.849	0.658	0.667	0.652	0.695	0.667	0.703	0.89	0.693	0.373	5.46525	5.56606	5.5423	5.59133	5.57485	5.36953	5.51635	5.40575	5.30913	5.16533	5.08391
ENSMUST00000177587.9	chr12	85645801	85686652	+	1638	1	Jdp2	Component of the AP-1 transcription factor that represses transactivation mediated by the Jun family of proteins. Involved in a variety of transcriptional responses associated with AP-1, such as UV- induced apoptosis, cell differentiation, tumorigenesis and antitumogeneris. Can also function as a repressor by recruiting histone deacetylase 3/HDAC3 to the promoter region of JUN. May control transc…	2.707	2.745	2.063	4.438	3.737	2.075	2.495	2.872	2.656	2.289	2.615	3.27	2.925	2.611	2.016	2.365	1.968	2.647	1.811	2.175	1.246	1.476	2.054	1.589	2.059	1.669	1.828	2.823	1.952	1.67	6.61817	6.63655	6.44787	6.92604	6.884	6.46604	6.53535	6.62461	6.62788	6.53144	6.59703
ENSMUST00000217475.2	chr9	50662625	50667936	+	1110	1	Cryab	Mus musculus crystallin, alpha B (Cryab), transcript variant 1, mRNA. (from RefSeq NM_001289782)	855.348	547.587	549.751	1157.54	973.777	561.238	912.955	717.988	749.626	632.036	757.033	678.993	955.866	851.511	723.713	719.68	666.61	625.23	364.026	533.488	554.15	426.099	647.64	410.379	661.882	667.699	288.042	532.827	439.609	815.149	14.3494	13.9298	13.915	14.5938	14.5299	13.9614	14.3589	14.1282	14.2482	14.0833	14.2285
ENSMUST00000100335.10	chr11	105183472	105241965	+	5736	1	Mrc2	Mus musculus mannose receptor, C type 2 (Mrc2), mRNA. (from RefSeq NM_008626)	3.176	2.701	2.942	6.965	2.893	3.014	3.233	3.637	2.617	1.997	1.817	3.068	5.001	2.055	2.166	2.503	2.248	2.357	2.65	2.6	2.214	2.205	2.085	2.176	1.945	1.82	1.61	2.285	2.027	2.215	8.65748	8.52691	8.58399	9.33626	8.62153	8.62982	8.62433	8.73172	8.51582	8.29294	8.195
ENSMUST00000054857.13	chr4	5644121	5801101	+	3205	1	Fam110b	Mus musculus family with sequence similarity 110, member B (Fam110b), transcript variant 1, mRNA. (from RefSeq NM_173426)	1.218	1.378	0.948	1.595	1.714	1.5	1.521	2.147	1.08	1.221	0.996	1.133	2.111	1.118	1.504	2.437	1.411	1.744	1.338	1.52	1.52	0.813	0.738	0.764	0.547	0.677	0.478	1.403	1.024	0.575	6.56887	6.65177	6.41979	6.70451	6.8339	6.71888	6.67621	6.92123	6.51102	6.58538	6.44721
ENSMUST00000068700.7	chr9	108449510	108455938	-	4152	1	Wdr6	Mus musculus WD repeat domain 6 (Wdr6), mRNA. (from RefSeq NM_031392)	2.469	3.65	3.504	2.603	2.39	3.35	5.216	3.954	4.317	2.848	3.435	3.142	2.605	3.597	3.469	3.773	3.002	2.319	2.493	1.905	2.457	2.136	2.573	2.599	2.196	2.186	2.164	2.139	2.726	2.434	8.04788	8.37994	8.32719	8.04339	8.06128	8.31463	8.63749	8.39362	8.54112	8.18478	8.31652
ENSMUST00000070368.8	chr3	58582359	58599821	-	2508	1	Siah2	Mus musculus siah E3 ubiquitin protein ligase 2 (Siah2), mRNA. (from RefSeq NM_009174)	4.015	3.145	4.17	5.371	6.791	4.759	4.16	5.843	5.731	3.425	3.164	5.371	5.912	4.052	4.349	3.676	3.569	3.704	4.827	3.652	3.369	3.429	2.348	3.096	2.786	2.923	2.033	4.16	2.749	2.808	7.90265	7.72553	7.92641	8.09268	8.39593	8.06061	7.88865	8.17292	8.22353	7.80378	7.71977
ENSMUST00000070435.6	chr10	86567851	86568252	-	401	1	Fabp3-ps1	Fabp3-ps1 (from geneSymbol)	10.366	8.809	8.371	14.26	9.481	8.979	13.709	7.928	10.508	13.203	14.494	8.698	18.666	13.537	14.51	11.47	10.375	9.383	2.268	8.784	8.2	6.701	12.359	8.544	10.235	11.638	4.09	4.789	5.178	12.432	6.59781	6.50466	6.46851	6.77167	6.57438	6.52423	6.75206	6.4082	6.62828	6.78387	6.82917
ENSMUST00000061986.12	chr4	45423278	45530330	-	2233	1	Shb	Mus musculus src homology 2 domain-containing transforming protein B (Shb), mRNA. (from RefSeq NM_001033306)	1.365	0.89	1.227	1.573	2.026	1.236	1.635	1.463	1.499	1.006	1.173	1.347	1.381	1.465	0.998	1.503	1.218	1.038	1.3	1.064	1.215	0.639	0.672	0.638	0.715	0.718	0.862	1.233	1.097	0.895	6.0508	5.84451	5.98879	6.10256	6.32747	6.01292	6.12629	6.06252	6.12476	5.91102	5.97299
ENSMUST00000148442.8	chr7	29683380	29724536	+	3986	1	Zfp568	Mus musculus zinc finger protein 568 (Zfp568), transcript variant 1, mRNA. (from RefSeq NM_001167872)	3.262	2.941	2.991	3.623	3.62	3.797	2.378	4.207	3.663	2.222	2.269	4.041	4.628	1.192	3.213	2.479	2.241	2.64	2.831	3.101	1.493	2.287	2.105	1.803	2.121	1.626	1.628	3.296	1.787	1.913	8.15809	8.08092	8.07791	8.19624	8.29294	8.3076	7.85975	8.33309	8.28158	7.87192	7.86519
ENSMUST00000168989.9	chr18	15102457	15196675	-	2768	1	Kctd1	Mus musculus potassium channel tetramerisation domain containing 1 (Kctd1), transcript variant 1, mRNA. (from RefSeq NM_001142731)	0.784	1.16	0.916	1.199	0.783	0.786	0.727	1.306	0.823	0.841	0.829	1.061	0.817	0.726	0.93	0.793	0.852	0.66	0.501	0.538	0.65	0.523	0.813	0.378	0.713	0.707	0.438	0.665	0.63	0.743	5.69335	5.90895	5.77032	5.88809	5.71791	5.70886	5.63677	5.94077	5.73034	5.74683	5.72056
ENSMUST00000051179.12	chr7	92729073	92731074	+	2001	1	Fam181b	Mus musculus family with sequence similarity 181, member B (Fam181b), mRNA. (from RefSeq NM_021427)	0.439	0.642	0.685	0.387	0.494	0.603	0.508	0.762	0.603	0.659	0.764	0.729	0.575	0.731	0.576	0.642	0.396	0.595	0.433	0.523	0.624	0.496	0.341	0.378	0.577	0.306	0.232	0.464	0.353	0.33	4.61389	4.73771	4.75206	4.56841	4.66221	4.71935	4.64398	4.77837	4.72608	4.75315	4.80221
ENSMUST00000072695.13	chr4	72036042	72119094	-	3605	1	Tle1	Mus musculus transducin-like enhancer of split 1 (Tle1), transcript variant 1, mRNA. (from RefSeq NM_011599)	3.69	6.976	5.802	7.104	5.294	4.892	4.097	5.134	5.055	3.874	5.759	5.667	5.333	5.455	4.086	4.719	4.596	4.611	4.085	4.098	3.356	2.81	3.153	3.45	3.748	2.962	3.199	4.514	3.122	2.793	8.42854	8.99508	8.80736	8.94609	8.7797	8.6841	8.46762	8.66228	8.718	8.49207	8.80867
ENSMUST00000028348.9	chr2	60430575	60552987	-	2960	1	Itgb6	Mus musculus integrin beta 6 (Itgb6), transcript variant 1, mRNA. (from RefSeq NM_001159564)	8.098	6.7	6.095	10.093	4.881	6.193	6.272	5.422	5.394	4.037	5.296	7.461	8.066	2.575	4.983	4.893	6.693	5.271	2.846	4.413	4.054	3.478	3.533	5.126	4.302	4.618	1.686	5.449	2.399	4.764	8.89807	8.73754	8.63526	9.05061	8.49565	8.677	8.62088	8.49885	8.56274	8.32075	8.52084
ENSMUST00000247150.1	chr6	145128046	145133299	+	505	1	Gm15543	Gm15543 (from geneSymbol)	8.048	9.499	6.919	16.744	9.147	8.831	14.624	14.143	9.607	10.484	18.097	12.722	11.972	12.885	10.457	6.647	12.162	11.281	2.916	6.856	11.835	5.771	8.779	5.11	10.5	12.695	2.824	6.527	4.03	8.873	6.73102	6.84728	6.63996	7.20854	6.84867	6.80173	7.10762	7.08408	6.86643	6.92697	7.32186
ENSMUST00000107094.2	chr4	94937271	94940459	-	3188	1	Jun	Mus musculus jun proto-oncogene (Jun), mRNA. (from RefSeq NM_010591)	33.285	33.072	31.969	33.205	36.355	28.774	22.313	23.92	35.301	24.878	24.882	28.391	30.014	26.379	29.474	25.593	18.135	23.411	23.068	23.519	12.046	13.026	17.35	18.723	21.427	16.997	30.629	25.021	22.217	18.284	11.1706	11.1758	11.1236	11.1119	11.3078	11.05	10.7399	10.8078	11.2564	10.92	10.8917
ENSMUST00000099356.10	chr13	81031529	81044161	+	4086	1	Arrdc3	Mus musculus arrestin domain containing 3 (Arrdc3), transcript variant 1, mRNA. (from RefSeq NM_001042591)	11.874	22.567	13.631	15.714	11.77	8.879	4.27	6.049	8.674	12.211	14.664	13.415	8.541	6.567	12.849	7.206	6.347	9.562	5.501	8.665	4.752	6.086	9.286	6.321	6.814	10.106	9.131	10.006	10.027	5.844	10.0531	10.698	10.1772	10.266	10.0937	9.80239	9.1206	9.40442	9.78857	10.1077	10.2556
ENSMUST00000102486.5	chr4	141148090	141152622	+	2764	1	Hspb7	Mus musculus heat shock protein family, member 7 (cardiovascular) (Hspb7), mRNA. (from RefSeq NM_013868)	333.809	166.62	190.339	486.194	345.422	223.392	416.455	231.11	301.415	275.598	301.86	364.446	287.187	325.375	261.339	326.333	165.186	197.683	74.431	253.81	173.808	154.665	251.27	198.279	292.479	220.39	134.016	244.987	202.785	365.908	14.2986	13.6466	13.7512	14.6181	14.3836	13.9285	14.464	13.8926	14.2265	14.1393	14.1985
ENSMUST00000070758.10	chr1	170978280	170988699	+	1987	1	Mpz	Is an adhesion molecule necessary for normal myelination in the peripheral nervous system. It mediates adhesion between adjacent myelin wraps and ultimately drives myelin compaction. (from UniProt E9QK82)	9.867	8.627	6.413	24.083	15.938	6.816	13.948	7.189	6.213	9.642	11.71	8.025	14.551	13.899	11.704	14.942	12.69	7.499	9.504	7.78	6.487	6.668	11.201	5.049	11.902	5.682	4.71	7.457	8.81	5.75	8.85099	8.74406	8.48604	9.63162	9.33744	8.55582	9.11177	8.54105	8.49103	8.85572	9.00278
ENSMUST00000076212.4	chr2	103396655	103548768	+	4525	1	Abtb2	Mus musculus ankyrin repeat and BTB (POZ) domain containing 2 (Abtb2), mRNA. (from RefSeq NM_178890)	3.047	4.072	3.613	6.136	5.188	4.77	3.356	4.297	3.78	3.483	3.629	6.182	4.14	4.164	4.091	4.473	3.885	4.627	2.546	4.012	3.188	2.453	3.246	2.35	2.716	1.964	1.454	4.491	2.441	2.225	8.47211	8.72593	8.60563	9.03247	8.98092	8.87652	8.50351	8.71899	8.67711	8.60744	8.6166
ENSMUST00000018571.5	chr11	86827251	86884533	-	4838	1	Ypel2	Mus musculus yippee like 2 (Ypel2), mRNA. (from RefSeq NM_001005341)	3.079	3.846	3.979	2.499	1.882	4.099	4.807	3.853	4.044	2.359	4.082	3.767	3.358	2.35	2.274	3.105	3.291	2.891	3.541	2.351	2.793	2.269	1.56	1.563	1.357	1.846	1.625	3.324	1.644	2.297	8.42225	8.62686	8.63845	8.20377	8.06697	8.69327	8.76867	8.57147	8.68592	8.22554	8.66992
ENSMUST00000110204.9	chr12	86468418	86568399	+	4183	1	Esrrb	Mus musculus estrogen related receptor, beta (Esrrb), transcript variant 1, mRNA. (from RefSeq NM_011934)	3.55	2.975	2.631	5.624	3.331	3.509	5.346	5.102	5.358	4.649	6.509	5.127	3.913	4.632	5.119	4.706	4.013	4.365	1.025	2.781	3.569	2.08	4.989	2.138	3.946	3.877	1.662	3.114	2.05	4.136	8.50837	8.37092	8.26026	8.85855	8.49766	8.51515	8.81569	8.77694	8.89257	8.76592	9.04804
ENSMUST00000070872.13	chr11	109343552	109364120	-	2343	1	Slc16a6	Mus musculus solute carrier family 16 (monocarboxylic acid transporters), member 6 (Slc16a6), transcript variant 2, mRNA. (from RefSeq NM_134038)	2.316	1.354	1.53	3.588	1.436	1.779	1.895	1.803	1.964	1.24	1.591	2.681	3.046	1.03	2.303	2.193	2.175	2.459	0.989	1.564	1.66	0.935	1.446	0.94	1.042	1.096	0.639	1.653	1.258	1.308	6.7632	6.42572	6.49055	7.04853	6.48689	6.59842	6.58974	6.56044	6.66663	6.39144	6.51707
ENSMUST00000042646.8	chr6	72183161	72212561	-	2350	1	Atoh8	Mus musculus atonal bHLH transcription factor 8 (Atoh8), mRNA. (from RefSeq NM_153778)	2.054	2.101	1.875	2.969	3.308	1.859	1.545	2.15	1.783	2.192	2.245	2.09	2.695	2.209	2.149	1.358	1.334	1.764	1.272	1.919	1.103	1.056	1.2	0.918	1.614	1.535	2.071	2.077	1.643	1.288	6.76773	6.78909	6.70345	6.98395	7.15922	6.7162	6.55452	6.76184	6.69175	6.82994	6.82731
ENSMUST00000011896.8	chr19	41900362	41907099	+	1768	1	Pgam1	Mus musculus phosphoglycerate mutase 1 (Pgam1), mRNA. (from RefSeq NM_023418)	3.174	2.668	2.7	6.359	3.613	3.05	3.274	5.358	4.831	2.622	3.039	4.268	3.699	4.849	3.324	2.801	3.331	2.97	2.793	2.869	2.172	2.514	3.035	2.265	3.225	2.026	1.482	3.313	1.856	2.129	7.06704	6.95719	6.95368	7.55383	7.1951	7.05316	7.04969	7.42312	7.4011	6.95813	7.03586
ENSMUST00000046212.2	chr3	104545984	104565778	+	4417	1	Slc16a1	Mus musculus solute carrier family 16 (monocarboxylic acid transporters), member 1 (Slc16a1), mRNA. (from RefSeq NM_009196)	10.367	8.552	10.511	15.518	11.689	11.635	9.431	16.698	14.114	8.353	11.661	15.947	14.982	9.075	9.591	10.254	10.508	10.626	4.785	8.996	9.76	7.254	10.078	6.724	8.976	7.337	5.178	9.781	5.27	8.542	10.0765	9.911	10.0817	10.4032	10.2367	10.2034	9.93864	10.4818	10.3958	9.90661	10.1852
ENSMUST00000030636.11	chr4	134195631	134201154	+	1051	1	Stmn1	Mus musculus stathmin 1 (Stmn1), mRNA. (from RefSeq NM_019641)	1.274	1.432	0.999	2.421	1.302	0.748	2.053	0.891	0.954	1.117	1.146	0.965	1.604	1.27	1.571	1.538	1.32	0.971	0.701	1.168	0.914	0.708	1.103	1.016	1.499	0.762	0.407	0.853	0.85	0.535	4.87625	4.93302	4.79272	5.13787	4.90578	4.72056	5.05935	4.75162	4.79017	4.84675	4.84472
ENSMUST00000022595.8	chr14	79526196	79539085	-	909	1	Rgcc	Mus musculus regulator of cell cycle (Rgcc), mRNA. (from RefSeq NM_025427)	46.058	54.76	48.812	94.384	85.302	45.782	48.791	46.45	49.237	54.843	58.366	58.655	60.402	73.211	42.78	51.399	20.309	30.915	36.283	46.148	29.996	36.362	37.99	34.165	64.701	47.528	45.435	35.524	48.862	38.71	9.99533	10.1656	10.0409	10.6245	10.6336	10.0083	9.9966	9.95622	10.0832	10.1838	10.2144
ENSMUST00000041623.9	chr13	97377613	97389542	+	4732	1	Enc1	Mus musculus ectodermal-neural cortex 1 (Enc1), mRNA. (from RefSeq NM_007930)	0.864	0.568	0.608	1.807	0.803	0.738	0.658	0.681	0.597	0.897	0.816	0.726	1.126	0.425	0.593	0.626	0.556	0.836	0.567	0.719	0.436	0.415	0.586	0.386	0.558	0.697	0.362	0.69	0.386	0.328	6.38327	6.1417	6.1684	6.87762	6.36952	6.30064	6.18461	6.20689	6.17867	6.4256	6.34701
ENSMUST00000095446.10	chr10	80176675	80184246	-	1932	1	Adamtsl5	Mus musculus ADAMTS-like 5 (Adamtsl5), transcript variant 1, mRNA. (from RefSeq NM_001285435)	13.71	11.636	11.406	25.019	14.611	14.417	19.198	17.65	16.387	13.776	17.951	19.528	15.455	18.372	16.54	17.287	13.275	12.928	6.479	13.68	12.486	8.666	12.014	11.526	13.47	10.943	7.418	12.101	9.2	13.886	9.31791	9.18316	9.1506	9.82237	9.42124	9.38068	9.57383	9.49952	9.50459	9.34774	9.56226
ENSMUST00000031445.5	chr5	125552878	125594474	+	3204	1	Aacs	Mus musculus acetoacetyl-CoA synthetase (Aacs), mRNA. (from RefSeq NM_030210)	1.319	2.249	2.666	2.11	2.438	1.688	5.277	4.051	2.381	1.704	0.841	1.739	1.887	1.557	1.918	1.099	1.282	1.194	2.129	1.483	1.386	1.374	2.441	1.396	1.302	1.067	1.113	2.183	1.354	1.15	6.90335	7.27866	7.39138	7.17806	7.37284	7.07336	7.94544	7.70825	7.33361	7.08878	6.64258
ENSMUST00000121370.8	chr5	64317163	64508829	+	5378	1	Tbc1d1	May act as a GTPase-activating protein for Rab family protein(s). May play a role in the cell cycle and differentiation of various tissues. Involved in the trafficking and translocation of GLUT4-containing vesicles and insulin-stimulated glucose uptake into cells. (from UniProt Q60949)	17.051	20.213	20.059	20.323	27.09	26.12	11.703	15.581	19.728	11.959	17.025	26.327	18.273	13.404	12.94	20.588	7.408	10.012	9.656	12.041	9.564	10.958	12.673	13.961	14.723	9.576	21.875	15.496	14.942	16.076	11.0562	11.2308	11.204	11.1685	11.5602	11.4929	10.6569	10.9226	11.2239	10.7534	11.0539
ENSMUST00000047311.16	chr13	30320472	30430700	+	2880	1	Mboat1	Acyltransferase which catalyzes the transfer of an acyl group from an acyl-CoA towards a lysophospholipid producing a phospholipid and participates in the reacylation step of the phospholipid remodeling pathway also known as the Lands cycle (PubMed:18287005). Acts on lysophosphatidylserine (1-acyl-2-hydroxy-sn-glycero-3-phospho-L-serine or LPS) and lysophosphatidylethanolamine (1-acyl-sn-glycero-…	0.69	0.739	0.666	0.942	0.647	0.692	1.109	0.96	1.068	0.758	0.923	0.68	0.964	1.073	0.52	0.727	0.932	0.716	0.677	0.426	0.617	0.725	0.379	0.456	0.447	0.409	0.186	0.917	0.562	0.37	5.58023	5.61839	5.56103	5.70418	5.57437	5.59579	5.80049	5.72458	5.82493	5.63954	5.73198
ENSMUST00000238669.2	chr8	79755216	79917485	+	4484	1	Zfp827	Cytoplasm Nucleus (from UniProt A0A571BE87)	0.963	0.662	0.947	1.173	0.53	0.648	1.203	1.253	1.123	0.822	0.934	1.175	0.803	0.485	1.084	1.012	0.872	0.901	0.159	0.624	0.798	0.424	0.897	0.576	0.757	0.657	0.274	0.753	0.403	0.722	6.51526	6.29372	6.49623	6.6077	6.19969	6.28892	6.62866	6.6589	6.63709	6.4351	6.49741
ENSMUST00000134214.3	chr15	98830018	98851432	-	892	1	Gm49450	Tubulin is the major constituent of microtubules, a cylinder consisting of laterally associated linear protofilaments composed of alpha- and beta-tubulin heterodimers. Microtubules grow by the addition of GTP-tubulin dimers to the microtubule end, where a stabilizing cap forms. Below the cap, tubulin dimers are in GDP-bound state, owing to GTPase activity of alpha-tubulin. (from UniProt A0A2R8VHF…	21.436	11.611	20.02	37.294	19.883	16.125	20.698	19.041	14.58	7.459	7.802	15.562	24.045	13.503	14.273	12.38	15.406	13.298	21.655	14.059	10.118	12.745	9.379	11.772	10.645	6.183	6.335	15.105	7.752	8.72	8.59101	8.0822	8.52287	9.05758	8.57269	8.36188	8.51225	8.4418	8.28293	7.77212	7.77609
ENSMUST00000020227.11	chr10	84967564	85020928	-	3001	1	Cry1	Mus musculus cryptochrome 1 (photolyase-like) (Cry1), mRNA. (from RefSeq NM_007771)	4.748	7.732	5.677	6.935	6.467	6.188	6.539	8.388	6.952	4.119	7.836	7.08	7.229	7.406	4.844	4.709	5.125	4.675	5.311	4.293	3.599	3.974	4.114	3.981	5.227	3.228	3.778	5.775	3.605	4.311	8.49768	8.93101	8.63917	8.77064	8.80667	8.73963	8.72111	8.94789	8.84917	8.40431	8.93255
ENSMUST00000162538.9	chr8	95546432	95564986	-	4342	1	Ciapin1	Mus musculus cytokine induced apoptosis inhibitor 1 (Ciapin1), mRNA. (from RefSeq NM_134141)	4.616	4.327	4.307	6.2	5.324	4.133	5.628	6.841	6.783	4.574	7.19	6.373	6.266	6.765	5.776	5.712	4.53	4.426	2.638	4.182	3.765	2.942	5.231	3.366	4.45	4.174	2.943	3.91	2.611	4.794	8.92831	8.88218	8.86294	9.13843	9.0997	8.85047	9.05377	9.23452	9.30077	8.94574	9.32912
ENSMUST00000059889.4	chr2	158344532	158350118	+	627	1	Adig	Mus musculus adipogenin (Adig), mRNA. (from RefSeq NM_145635)	6.114	5.762	6.192	11.091	4.881	5.859	9.396	7.12	5.267	3.778	6.464	5.932	6.527	5.393	4.87	3.866	4.998	5.797	2.176	4.462	5.359	4.286	5.403	3.655	5.095	3.082	2.758	5.257	2.716	3.063	6.37581	6.34815	6.37889	6.74989	6.27644	6.36822	6.63275	6.44535	6.3077	6.1279	6.41378
ENSMUST00000079719.11	chr5	119808734	119822626	+	4969	1	Tbx3	Nucleus (from UniProt Q4VA43)	2.277	1.111	1.999	1.946	2.59	2.152	1.031	1.183	1.921	1.157	1.166	1.622	2.185	0.916	1.72	1.168	1.747	1.309	1.286	1.069	0.681	0.811	1.02	0.757	0.96	0.792	0.965	2.142	1.132	0.804	7.74053	7.2013	7.6279	7.56545	7.90198	7.71704	7.10605	7.19926	7.62482	7.24227	7.22534
ENSMUST00000110531.9	chr2	122179374	122199399	-	1546	1	Shf	Mus musculus Src homology 2 domain containing F (Shf), transcript variant 2, mRNA. (from RefSeq NM_001013829)	0.702	0.493	0.591	0.987	0.799	0.721	0.644	0.577	0.84	0.706	1.026	0.622	0.599	1.076	0.795	0.67	0.641	0.55	0.504	0.482	0.528	0.321	0.426	0.417	0.459	0.335	0.623	0.673	0.363	0.615	4.5948	4.4913	4.53496	4.6929	4.65785	4.61146	4.54542	4.52274	4.66456	4.60658	4.73701
ENSMUST00000187358.2	chr1	47696852	47698789	+	1937	1	Gm8337	Gm8337 (from geneSymbol)	0.31	0.684	0.802	0.7	0.805	0.774	0.76	0.877	0.611	0.447	0.612	0.919	1.125	0.962	0.694	0.471	0.446	0.593	0.604	0.488	0.397	0.427	0.376	0.597	0.641	0.341	0.442	0.446	0.386	0.641	4.65245	4.87251	4.92431	4.85488	4.9536	4.92586	4.8931	4.9456	4.83801	4.74126	4.82837
ENSMUST00000026475.15	chr10	127126643	127132157	+	883	1	Ddit3	Mus musculus DNA-damage inducible transcript 3 (Ddit3), transcript variant 1, mRNA. (from RefSeq NM_007837)	10.67	6.16	8.379	11.799	11.797	8.776	15.012	16.005	12.407	5.529	7.686	14.027	12.529	13.682	6.851	9.034	8.363	6.885	6.254	8.571	6.877	5.548	8.265	8.037	7.336	4.965	4.603	6.723	5.173	12.28	7.689	7.30139	7.49937	7.72251	7.81229	7.55509	7.92297	7.97745	7.83374	7.2459	7.44312
ENSMUST00000054960.9	chr8	127315035	127320725	-	5077	1	Irf2bp2	Mus musculus interferon regulatory factor 2 binding protein 2 (Irf2bp2), mRNA. (from RefSeq NM_001164598)	3.375	5.06	5.335	5.67	7.189	5.655	4.057	4.066	5.043	6.573	6.79	4.918	8.352	5.098	5.182	5.028	3.941	4.455	3.749	4.044	3.532	3.538	3.95	2.791	3.448	3.148	3.381	4.286	4.573	2.518	8.86212	9.22133	9.25081	9.26059	9.58514	9.33178	8.96941	8.97427	9.23348	9.47881	9.48204
ENSMUST00000131780.8	chr18	80296507	80335852	+	2065	1	Slc66a2	Membrane ; Multi-pass membrane protein (from UniProt Q80XM9)	8.723	5.706	6.138	15.57	15.732	9.293	9.845	10.524	10.346	8.37	9.453	11.367	11.472	10.338	9.737	10.515	6.602	9.141	5.327	10.761	6.288	6.827	7.486	5.677	6.371	5.627	3.841	8.423	6.124	7.252	8.73644	8.39718	8.44093	9.20875	9.3247	8.81008	8.79372	8.85613	8.91175	8.7274	8.80699
ENSMUST00000029740.14	chr3	96634980	96698468	+	2192	1	Rnf115	Mus musculus ring finger protein 115 (Rnf115), mRNA. (from RefSeq NM_026406)	38.916	28.038	32.473	63.911	48.59	36.903	35.971	42.409	50.188	30.158	38.63	57.829	43.36	36.147	31.705	52.119	22.62	25.738	20.598	34.638	24.594	28.036	27.764	27.91	43.136	26.838	25.656	29.047	24.374	30.265	10.9416	10.647	10.7643	11.3689	11.2064	10.9107	10.8153	10.9749	11.2157	10.7307	10.934
ENSMUST00000070642.4	chr2	167530835	167532338	+	1503	1	Cebpb	Mus musculus CCAAT/enhancer binding protein (C/EBP), beta (Cebpb), transcript variant 1, mRNA. (from RefSeq NM_009883)	10.863	23.543	17.898	28.324	25.978	12.197	9.703	8.939	10.623	24.136	31.699	21.976	24.668	27.435	21.069	10.366	12.618	14.483	12.391	12.843	7.905	9.228	10.543	10.687	21.61	21.688	15.18	10.338	13.608	8.454	8.82754	9.52242	9.24886	9.63117	9.65429	8.93839	8.68999	8.63103	8.83326	9.56277	9.79758
ENSMUST00000023128.8	chr15	103252713	103275190	-	4323	1	Itga5	Mus musculus integrin alpha 5 (fibronectin receptor alpha) (Itga5), transcript variant 1, mRNA. (from RefSeq NM_010577)	4.487	2.447	3.032	7.219	7.933	3.069	3.575	3.707	5.232	2.454	3.091	4.261	4.424	3.07	3.105	3.355	2.491	2.734	2.585	3.278	2.043	2.668	2.672	2.486	3.413	2.519	2.437	3.176	2.402	2.845	8.68667	8.1901	8.34494	9.07282	9.27317	8.37799	8.44325	8.47644	8.8529	8.2071	8.36737
ENSMUST00000099200.3	chr2	152773818	152775128	-	1310	1	Foxs1	Mus musculus forkhead box S1 (Foxs1), mRNA. (from RefSeq NM_010226)	0.529	0.552	0.697	1.11	0.813	0.809	1.489	1.463	1.669	0.629	0.905	0.679	0.879	0.977	0.498	1.17	0.742	0.682	0.562	0.584	0.513	0.473	0.659	0.475	1.016	0.36	0.599	0.733	0.634	0.592	4.50675	4.51565	4.57308	4.70686	4.63783	4.62664	4.8361	4.82754	4.92185	4.55454	4.65723
ENSMUST00000039044.2	chr11	121051097	121052799	+	1702	1	Uts2r	Mus musculus urotensin 2 receptor (Uts2r), mRNA. (from RefSeq NM_145440)	0.543	0.519	0.886	0.84	0.648	0.644	0.853	0.947	1.017	0.363	0.775	0.878	0.556	1.439	0.429	0.84	0.656	0.35	0.776	0.461	0.338	0.765	0.294	0.418	0.391	0.263	0.45	0.574	0.842	0.422	4.65491	4.64373	4.81588	4.78271	4.725	4.71298	4.78637	4.82799	4.88764	4.56165	4.77655
ENSMUST00000020586.7	chr11	53873949	53918916	-	2244	1	Slc22a4	Mus musculus solute carrier family 22 (organic cation transporter), member 4 (Slc22a4), transcript variant 1, mRNA. (from RefSeq NM_019687)	1.482	1.011	1.74	3.326	1.474	1.409	1.535	2.29	1.675	1.524	1.517	2.466	2.483	1.58	1.72	1.911	1.108	1.317	0.946	1.668	0.952	1.198	1.398	1.656	1.345	1.029	0.993	1.077	0.935	1.323	6.33784	6.1436	6.43254	6.84639	6.36491	6.32326	6.3255	6.58226	6.43156	6.3716	6.35073
ENSMUST00000065927.6	chr2	51928021	51946698	+	1699	1	Tnfaip6	Mus musculus tumor necrosis factor alpha induced protein 6 (Tnfaip6), mRNA. (from RefSeq NM_009398)	0.911	0.874	0.726	1.013	0.85	0.796	0.403	0.666	1.153	0.509	0.383	0.922	1.029	1.022	0.531	0.463	0.763	0.588	0.892	0.652	0.509	0.56	0.335	0.314	0.444	0.305	0.462	0.603	0.196	0.525	4.84341	4.8295	4.7515	4.86277	4.83474	4.79819	4.58048	4.70962	4.94968	4.65417	4.57353
ENSMUST00000115995.4	chr19	10018933	10037474	+	3664	1	Fads3	Mus musculus fatty acid desaturase 3 (Fads3), mRNA. (from RefSeq NM_021890)	3.177	1.512	3.683	7.347	3.035	1.975	2.916	1.741	1.734	1.344	1.586	1.991	4.63	1.931	2.233	2.663	1.204	1.34	2.742	2.088	2.116	1.518	1.185	2.708	1.865	1.557	1.571	2.109	1.553	1.551	7.8782	7.32126	7.99988	8.59142	7.88745	7.51771	7.76534	7.37787	7.4336	7.25912	7.34418
ENSMUST00000055892.10	chr4	133939281	133954694	-	1704	1	Catsper4	Mus musculus cation channel, sperm associated 4 (Catsper4), transcript variant 1, mRNA. (from RefSeq NM_177866)	1.342	1.684	1.756	2.218	4.842	2.124	1.777	2.083	2.633	2.128	1.201	2.298	3.693	1.813	3.347	1.69	1.237	2.121	2.224	2.079	1.254	1.989	1.107	1.306	1.211	0.871	0.554	2.01	1.828	1.525	6.09342	6.2126	6.22575	6.32725	6.97536	6.35114	6.20106	6.29822	6.49465	6.35629	6.03326
ENSMUST00000105998.8	chr4	130059512	130068915	-	1953	1	Tinagl1	Mus musculus tubulointerstitial nephritis antigen-like 1 (Tinagl1), transcript variant 1, mRNA. (from RefSeq NM_023476)	15.478	12.189	13.4	26.623	30.738	12.624	7.68	10.682	15.896	16.402	12.824	13.623	21.427	17.136	15.447	12.296	10.2	15.641	10.301	14.718	7.694	8.446	12.572	7.883	9.667	8.955	9.355	13.191	11.1	8.194	9.40733	9.20263	9.26917	9.86623	10.1199	9.2423	8.76213	9.03434	9.45841	9.48835	9.23655
ENSMUST00000028854.15	chr2	127475146	127498615	-	2771	1	Mal	Mus musculus myelin and lymphocyte protein, T cell differentiation protein (Mal), transcript variant 1, mRNA. (from RefSeq NM_010762)	0.667	0.884	0.618	1.862	1.18	0.521	1.153	0.582	0.518	0.966	1.173	0.745	1.618	0.818	1.026	1.608	1.17	0.644	0.508	0.443	0.398	0.612	1.198	0.353	1.137	0.51	0.412	0.751	0.659	0.42	5.665	5.80435	5.63475	6.21779	5.99237	5.57075	5.91497	5.58459	5.58192	5.86148	5.95836
ENSMUST00000089959.7	chr14	47391352	47426870	-	2764	1	Gch1	Mus musculus GTP cyclohydrolase 1 (Gch1), mRNA. (from RefSeq NM_008102)	0.936	0.537	0.653	1.332	1.375	0.939	0.833	1.001	1.253	0.775	0.816	1.243	1.577	0.747	0.757	0.765	0.815	0.954	0.509	0.757	0.721	0.538	0.872	0.499	0.506	0.35	0.542	0.851	0.511	0.512	5.81666	5.56902	5.64823	5.9836	6.07863	5.83263	5.73525	5.8308	5.99806	5.73725	5.74776
ENSMUST00000014917.8	chr17	15587616	15596238	-	3560	1	Dll1	Mus musculus delta like canonical Notch ligand 1 (Dll1), transcript variant 1, mRNA. (from RefSeq NM_007865)	1.751	1.799	1.745	1.388	1.516	2.238	1.352	2.337	1.753	0.81	1.219	2.225	1.848	1.586	1.025	1.339	1.553	1.146	1.801	1.046	1.133	0.999	0.671	0.9	0.679	0.728	0.901	1.362	1.097	0.937	7.02245	7.05553	7.01416	6.82229	6.95814	7.23151	6.80625	7.20533	7.04401	6.55385	6.77718
ENSMUST00000068023.8	chr7	24181448	24203964	+	2144	1	Cadm4	Mus musculus cell adhesion molecule 4 (Cadm4), mRNA. (from RefSeq NM_153112)	1.519	1.039	1.012	2.961	2.137	1.262	1.403	0.813	0.892	1.364	1.685	1.129	1.746	2.106	1.711	1.884	1.352	0.872	1.091	1.164	1.041	0.954	1.166	0.861	1.314	0.89	0.59	1.008	0.843	1.059	6.13825	5.94216	5.92288	6.53945	6.39279	6.04269	6.06309	5.80089	5.87917	6.0908	6.20336
ENSMUST00000044752.6	chr17	57058325	57064530	-	1018	1	Nrtn	Mus musculus neurturin (Nrtn), mRNA. (from RefSeq NM_008738)	0.635	2.149	1.122	1.452	1.457	1.275	1.182	1.219	1.074	1.437	2.272	1.503	1.596	2.585	1.339	0.916	1.079	1.838	1.127	0.811	0.754	0.528	0.447	1.027	1.286	1.852	1.121	0.55	0.592	0.457	4.71371	5.14418	4.86036	4.93887	4.9793	4.92051	4.86101	4.87923	4.85864	4.96935	5.16924
ENSMUST00000112706.4	chr1	107517736	107538214	+	4568	1	Serpinb8	Mus musculus serine (or cysteine) peptidase inhibitor, clade B, member 8 (Serpinb8), transcript variant 2, mRNA. (from RefSeq NM_001159748)	1.163	0.681	0.835	2.238	1.893	0.836	1.43	1.197	1.391	1.276	1.595	1.504	1.652	1.268	2.094	1.315	0.871	0.935	0.811	1.414	0.499	0.964	1.289	1.047	1.03	0.784	0.679	0.753	0.859	0.896	6.98464	6.66433	6.77277	7.43556	7.39441	6.78528	7.09507	6.97197	7.13432	7.0734	7.21776
ENSMUST00000001672.12	chr12	40251566	40273188	-	3355	1	Ifrd1	Could play a role in regulating gene activity in the proliferative and/or differentiative pathways induced by NGF. May be an autocrine factor that attenuates or amplifies the initial ligand- induced signal. (from UniProt P19182)	15.886	8.31	10.115	19.853	17.99	13.412	15.173	17.758	20.245	12.176	19.523	16.581	20.987	16.442	15.563	19.305	9.003	10.34	7.262	12.713	8.378	8.841	12.55	9.018	16.737	9.716	13.027	8.504	9.166	13.229	10.2288	9.65801	9.81066	10.3862	10.3973	10.0902	10.1341	10.286	10.4893	10.0102	10.4258
ENSMUST00000033169.9	chr7	120556259	120581535	-	2516	1	Cdr2	Mus musculus cerebellar degeneration-related 2 (Cdr2), transcript variant 1, mRNA. (from RefSeq NM_007672)	2.717	0.989	1.189	3.005	3.015	1.278	1.327	1.688	1.394	0.86	0.752	1.139	2.035	1.206	1.069	1.005	1.353	0.98	1.162	1.008	0.82	0.772	0.958	1.344	1.208	0.693	0.638	1.247	0.809	1.064	6.75743	6.11367	6.2068	6.79111	6.89099	6.26071	6.24151	6.39045	6.31578	6.0587	5.97903
ENSMUST00000229130.2	chr15	79230821	79243272	+	1868	1	Maff	Mus musculus v-maf musculoaponeurotic fibrosarcoma oncogene family, protein F (avian) (Maff), transcript variant 2, mRNA. (from RefSeq NM_001304830)	2.707	1.203	1.125	2.776	4.203	1.83	1.333	2.39	2.695	3.452	1.525	1.743	2.906	1.389	4.009	2.13	1.572	1.866	0.846	2.004	1.079	0.941	2.458	1.298	2.019	1.388	1.307	1.645	1.601	1.36	6.64302	6.17056	6.13543	6.6173	7.0197	6.40503	6.1862	6.52721	6.65946	6.8442	6.28796
ENSMUST00000065090.8	chr6	29433275	29461882	+	8943	1	Flnc	Mus musculus filamin C, gamma (Flnc), transcript variant 1, mRNA. (from RefSeq NM_001081185)	184.616	106.866	149.702	326.341	299.667	170.732	156.709	178.902	258.436	162.378	121.648	251.223	219.651	130.104	202.447	266.851	100.871	117.646	121.457	173.251	98.637	117.484	134.766	131.586	161.112	95.106	129.991	122.597	152.608	152.405	15.21	14.7033	14.9999	15.722	15.7469	15.1538	14.9983	15.1296	15.5733	15.114	14.8113
ENSMUST00000144950.8	chr3	151889619	151915720	-	2452	1	Dnajb4	Mus musculus DnaJ heat shock protein family (Hsp40) member B4 (Dnajb4), transcript variant 1, mRNA. (from RefSeq NM_027287)	35.167	20.014	27.921	56.561	43.539	33.818	19.983	30.257	37.296	22.591	30.292	37.457	47.334	24.778	23.354	29.904	22.132	27.69	15.579	27.665	15.398	20.342	24.895	17.919	26.13	17.918	13.238	27.487	16.581	21.518	10.8713	10.3562	10.6435	11.2845	11.1322	10.854	10.2945	10.6789	10.9569	10.4823	10.7278
ENSMUST00000062047.6	chr2	151811318	151822139	-	1751	1	Fam110a	Mus musculus family with sequence similarity 110, member A (Fam110a), transcript variant 2, mRNA. (from RefSeq NM_146127)	0.725	1.089	1.382	1.674	1.064	1.127	2.298	1.716	1.041	0.812	1.212	1.626	1.033	1.472	0.724	1.219	0.946	0.656	1.014	0.69	1.193	0.732	0.493	0.635	0.697	0.848	0.692	0.768	0.569	1.385	5.31456	5.4778	5.57728	5.65649	5.48072	5.49405	5.85107	5.67349	5.45978	5.36285	5.5229
ENSMUST00000001513.8	chr18	67523787	67535819	+	1751	1	Tubb6	Mus musculus tubulin, beta 6 class V (Tubb6), mRNA. (from RefSeq NM_026473)	11.777	6.946	12.703	16.632	13.147	7.922	17.012	17.411	11.031	10.294	9.871	15.143	12.002	12.182	11.735	12.022	6.953	7.029	6.716	7.576	7.059	6.717	9.932	6.441	10.681	7.484	8.001	8.243	7.424	10.258	8.86234	8.42839	8.9215	9.12181	9.00822	8.54153	9.14719	9.17219	8.82923	8.77066	8.70723
ENSMUST00000173254.8	chr8	122701235	122752374	+	1498	1	Banp	Controls V(D)J recombination during T-cell development by repressing T-cell receptor (TCR) beta enhancer function. Binds to scaffold/matrix attachment region beta (S/MARbeta), an ATC-rich DNA sequence located upstream of the TCR beta enhancer. Represses cyclin D1 transcription by recruiting HDAC1 to its promoter, thereby diminishing H3K9ac, H3S10ph and H4K8ac levels. Promotes TP53 activation, whi…	2.328	2.707	3.201	4.448	4.822	3.477	1.897	4.812	3.315	2.462	1.429	4.122	4.434	3.441	4.256	2.905	2.525	3.179	4.626	3.91	1.298	2.235	2.17	1.411	1.629	1.212	1.202	2.2	1.788	0.958	6.51841	6.61273	6.70877	6.90809	7.05655	6.79149	6.37052	6.97573	6.75698	6.56815	6.25256
ENSMUST00000047321.9	chr7	112806672	112913333	+	2869	1	Bmal1	Transcriptional activator which forms a core component of the circadian clock. The circadian clock, an internal time-keeping system, regulates various physiological processes through the generation of approximately 24 hour circadian rhythms in gene expression, which are translated into rhythms in metabolism and behavior. It is derived from the Latin roots 'circa' (about) and 'diem' (day) and acts…	6.745	15.272	11.884	11.224	14.583	14.002	18.503	17.897	20.983	17.994	21.584	14.267	13.812	19.335	19.538	19.881	12.059	13.196	13.33	13.176	12.281	9.229	7.465	5.746	8.166	7.755	6.666	14.769	12.883	6.43	9.23933	9.96085	9.71283	9.61784	9.95497	9.88803	10.079	10.0507	10.2812	10.133	10.2808
ENSMUST00000197148.3	chr3	145357824	145383764	+	1261	1	Gm17501	Gm17501 (from geneSymbol)	0.934	0.684	0.978	0.884	1.402	0.609	0.559	0.829	0.686	0.686	0.394	1.185	0.766	0.667	0.365	0.871	0.514	0.438	0.395	0.782	0.457	0.787	0.361	0.194	0.246	0.486	0.41	0.964	0.527	0.277	4.40154	4.31144	4.40853	4.35841	4.59017	4.27564	4.23642	4.34249	4.30964	4.3104	4.1753
ENSMUST00000100244.10	chr2	28083105	28120748	+	2675	1	Olfm1	Mus musculus olfactomedin 1 (Olfm1), transcript variant 3, mRNA. (from RefSeq NM_001038613)	2.927	2.604	2.663	6.005	3.383	3.28	4.8	3.85	4.223	3.335	5.01	4.457	3.728	4.318	4.472	4.159	2.713	3.059	2.412	3.108	2.755	2.62	2.533	2.079	2.463	1.683	1.626	3.027	2.189	2.509	7.61953	7.54094	7.54247	8.15806	7.76838	7.7198	7.96988	7.7913	7.92908	7.74131	8.05368
ENSMUST00000077977.14	chr2	30254245	30275533	+	3350	1	Miga2	Mus musculus mitoguardin 2 (Miga2), transcript variant 6, mRNA. (from RefSeq NM_001378911)	7.831	10.809	9.509	10.588	8.126	10.393	11.728	12.987	12.544	9.138	11.597	11.565	10.092	13.231	12.422	10.966	10.102	8.148	8.203	7.733	7	7.047	7.248	4.974	5.868	5.171	2.937	9.085	6.031	5.918	9.36078	9.66298	9.52742	9.57913	9.43876	9.63571	9.67675	9.77639	9.81944	9.5249	9.71749
ENSMUST00000023099.8	chr15	96585273	96597611	-	4629	1	Slc38a2	Mus musculus solute carrier family 38, member 2 (Slc38a2), transcript variant 1, mRNA. (from RefSeq NM_175121)	55.34	41.366	42.589	70.013	95.178	58.32	20.211	50.466	58.037	34.672	34.136	50.243	92.353	38.08	33.989	28.377	25.376	42.014	34.357	55.651	17.842	36.827	33.878	25.764	31.44	16.141	21.845	40.632	34.491	25.181	12.4201	12.1475	12.1567	12.5967	13.0224	12.4928	11.4343	12.2791	12.4962	11.9968	11.9535
ENSMUST00000067543.8	chr15	59520199	59528948	+	4325	1	Trib1	Mus musculus tribbles pseudokinase 1 (Trib1), mRNA. (from RefSeq NM_144549)	8.02	2.149	3.543	9.462	10.997	4.462	4.648	4.617	7.426	2.82	4.487	4.02	8.801	3.186	3.601	2.596	2.84	3.19	2.604	3.798	3.219	2.791	3.548	2.85	5.648	4.36	3.33	2.231	2.093	4.059	9.34548	8.2254	8.60248	9.45046	9.7108	8.82363	8.79323	8.79103	9.29912	8.44583	8.81031
ENSMUST00000020171.12	chr10	24471340	24474576	+	2389	1	Ccn2	Mus musculus cellular communication network factor 2 (Ccn2), mRNA. (from RefSeq NM_010217)	19.893	11.351	10.715	27.982	26.855	13.64	7.919	8.44	16.189	14.409	9.859	17.565	19.496	7.651	15.675	7.06	12.236	12.955	4.342	13.734	5.164	6.619	15.255	6.714	10.828	10.27	6.618	11.722	5.258	6.853	9.86605	9.35279	9.28421	10.1453	10.2152	9.52894	8.98387	9.04085	9.69589	9.58779	9.21622
ENSMUST00000025363.7	chr18	36637980	36648858	-	2364	1	Hbegf	Mus musculus heparin-binding EGF-like growth factor (Hbegf), mRNA. (from RefSeq NM_010415)	3.966	2.165	3.449	6.457	11.169	3.742	3.01	7.369	7.197	3.651	3.381	5.977	5.558	4.577	4.793	5.338	1.859	2.248	2.776	4.751	2.416	3.087	3.818	2.663	5.518	1.994	4.268	2.714	3.022	3.348	7.81934	7.3962	7.70835	8.17459	8.78895	7.7896	7.57228	8.29985	8.34929	7.7797	7.69507
ENSMUST00000109187.3	chr13	45231974	45232603	-	629	1	Hsp25-ps1	Hsp25-ps1 (from geneSymbol)	1.799	1.149	1.343	2.157	3.838	0.872	0.693	1.454	2.173	1.179	1.094	1.584	2.256	1.25	1.618	1.779	1.403	0.912	1.239	1.312	1.068	0.624	0.831	0.813	0.917	0.787	1.162	0.916	0.759	1.141	4.43159	4.30125	4.34365	4.46758	4.79176	4.24013	4.19505	4.34642	4.5015	4.3125	4.2858
ENSMUST00000095267.8	chr8	71151599	71153265	+	1666	1	Jund	Mus musculus jun D proto-oncogene (Jund), transcript variant 1, mRNA. (from RefSeq NM_010592)	18.699	17.867	16.819	33.682	30.739	17.794	17.27	15.907	14.492	14.838	15.917	22.186	25.773	21.547	17.129	12.635	17.265	15.937	13.453	13.447	7.938	8.76	6.646	10.936	16.925	11.7	12.679	15.012	9.547	7.708	9.44343	9.41274	9.3398	9.94837	9.96767	9.41692	9.32116	9.25152	9.2396	9.26079	9.29694
ENSMUST00000003451.11	chr15	98567086	98575342	-	2194	1	Rnd1	Mus musculus Rho family GTPase 1 (Rnd1), mRNA. (from RefSeq NM_172612)	1.368	1.354	1.301	1.082	1.69	1.524	1.588	2.074	1.703	1.089	1.22	1.387	1.79	1.216	1.322	0.954	1.166	1.182	1.727	0.972	0.766	1.027	0.788	0.507	0.435	0.365	0.439	1.094	1.041	0.584	6.00349	6.00627	5.97574	5.85142	6.16904	6.0871	6.0613	6.23506	6.15043	5.89764	5.94182
ENSMUST00000127206.8	chr1	143875076	143879899	-	3012	1	Rgs2	Mus musculus regulator of G-protein signaling 2 (Rgs2), mRNA. (from RefSeq NM_009061)	1.464	2.832	2.616	1.633	1.262	2.112	3.361	2.097	1.165	0.951	1.822	2.257	2.915	1.729	0.975	1.011	2.553	1.313	0.69	1.25	1.092	0.83	0.634	0.849	0.928	1.745	1.036	1.132	0.758	1.211	6.73296	7.2271	7.14338	6.76584	6.66728	7.0038	7.31289	6.94255	6.60704	6.49446	6.88136
ENSMUST00000053459.15	chr13	34811817	34837469	-	2675	1	Pxdc1	Mus musculus PX domain containing 1 (Pxdc1), transcript variant 2, mRNA. (from RefSeq NM_025831)	2.806	1.561	1.707	3.623	3.773	2.139	1.404	1.237	2.163	1.579	1.93	2.162	3.006	1.654	1.838	1.588	1.582	1.438	1.409	1.528	1.427	1.252	1.173	1.381	1.203	1.242	1.213	1.591	0.761	0.986	7.1298	6.72203	6.76743	7.28578	7.41943	6.94647	6.61826	6.54644	6.95402	6.74422	6.85544
ENSMUST00000106382.11	chr3	128993575	129013240	+	1750	1	Pitx2	Mus musculus paired-like homeodomain transcription factor 2 (Pitx2), transcript variant 1, mRNA. (from RefSeq NM_001042504)	2.824	1.984	2.558	5.358	1.162	2.005	2.762	2.314	1.575	1.53	3.616	2.522	2.761	3.144	2.304	3.339	2.594	1.543	0.681	1.162	1.18	1.099	1.481	1.297	3.093	2.182	0.947	1.472	0.973	2.139	6.62639	6.41177	6.55483	7.07121	6.14791	6.4202	6.58025	6.4642	6.29348	6.27184	6.81335
ENSMUST00000032376.6	chr6	112250719	112307386	+	1719	1	Lmcd1	Mus musculus LIM and cysteine-rich domains 1 (Lmcd1), mRNA. (from RefSeq NM_144799)	119.333	53.022	82.683	219.852	154.419	93.158	127.953	103.811	139.47	79.369	100.109	176.988	126.481	118.204	113.467	143.937	74.39	83.866	29.794	111.441	72.021	61.688	86.626	73.78	106.422	68.981	40.907	58.626	60.929	89.756	12.1501	11.4061	11.7913	12.7056	12.4572	11.9308	12.1641	11.9657	12.3326	11.7883	11.9792
ENSMUST00000072514.3	chr7	46025898	46028523	+	1856	1	Myod1	Mus musculus myogenic differentiation 1 (Myod1), mRNA. (from RefSeq NM_010866)	6.42	12.631	13.67	8.981	7.856	10.99	15.625	20.333	12.861	5.505	14.658	14.776	7.479	21.281	5.577	7.491	7.695	5.784	12.31	4.512	5.781	8.609	3.871	6.449	7.686	3.746	6.415	8.027	7.63	8.037	8.35999	8.94864	9.00286	8.58575	8.56601	8.83103	9.08444	9.34062	8.97966	8.26233	9.07674
ENSMUST00000027730.6	chr1	134217727	134220286	+	1490	1	Myog	Mus musculus myogenin (Myog), mRNA. (from RefSeq NM_031189)	1.767	2.425	2.559	3.268	2.743	1.496	3.564	2.455	3.73	1.521	2.399	4.897	2.415	3.165	2.835	1.307	1.68	2.183	1.918	1.702	1.063	1.706	1.221	1.224	1.608	1.93	1.017	1.836	1.547	1.367	6.13649	6.32217	6.34541	6.47025	6.43005	6.05827	6.53361	6.29124	6.61934	6.07424	6.31208
ENSMUST00000152420.8	chr8	120163857	120172995	+	1994	1	Osgin1	Mus musculus oxidative stress induced growth inhibitor 1 (Osgin1), transcript variant 1, mRNA. (from RefSeq NM_027950)	5.084	7.6	8.853	9.551	11.068	10.009	6.793	22.103	13.148	6.705	8.265	11.299	10.303	10.495	11.277	7.357	4.381	4.36	9.59	4.977	3.659	6.624	7.069	6.683	6.242	5.343	7.607	5.272	4.676	6.041	8.19775	8.5273	8.64104	8.66237	8.89487	8.77524	8.37845	9.45899	9.03189	8.43787	8.58738
ENSMUST00000219238.2	chr10	67928350	68114570	-	7562	1	Arid5b	Mus musculus AT rich interactive domain 5B (MRF1-like) (Arid5b), mRNA. (from RefSeq NM_023598)	5.439	3.777	3.669	5.489	5.432	3.824	2.551	2.949	4.937	2.918	2.518	4.163	6.991	1.648	3.639	1.986	2.999	3.621	1.922	3.373	2.073	2.233	2.092	1.615	1.813	1.77	1.997	3.166	1.472	1.806	9.63268	9.29988	9.2547	9.5854	9.6831	9.3194	8.89231	9.02058	9.56713	9.08301	8.92754
ENSMUST00000026121.3	chr11	120440805	120441958	-	766	1	Ppp1r27	Mus musculus protein phosphatase 1, regulatory subunit 27 (Ppp1r27), mRNA. (from RefSeq NM_026814)	174.824	131.931	150.819	244.916	290.104	232.847	222.04	314.041	318.014	174.187	171.47	252.351	312.967	235.081	223.272	249.522	167.528	204.635	176.155	229.117	134.645	163.289	124.712	96.508	109.971	59.847	60.084	172.948	120.765	89.089	11.6561	11.4048	11.5101	11.9246	12.2016	11.9524	11.8319	12.1781	12.2717	11.6806	11.6367
ENSMUST00000038368.9	chr2	152578171	152579330	+	931	1	Id1	Mus musculus inhibitor of DNA binding 1, HLH protein (Id1), transcript variant 2, mRNA. (from RefSeq NM_010495)	16.743	10.133	11.725	20.508	22.909	15.98	6.395	11.227	14.288	8.917	9.508	16.84	17.494	11.838	12.747	5.341	11.337	12.923	7.815	12.021	4.305	6.217	6.666	3.823	9.174	6.456	6.012	13.338	4.684	4.917	8.24316	7.8311	7.93203	8.37186	8.57901	8.22307	7.44739	7.86268	8.12842	7.74759	7.77295
ENSMUST00000238733.2	chr4	131648511	131649936	+	958	1	Tmem200b	Mus musculus transmembrane protein 200B (Tmem200b), mRNA. (from RefSeq NM_001201367)	0.916	1.027	1.144	2.251	1.25	1.049	0.866	0.5	1.284	0.839	1.158	1.282	1.503	1.03	1.523	0.519	1.617	1.198	0.407	0.651	0.326	0.496	0.617	0.673	0.509	0.541	0.521	1.086	0.26	0.283	4.37918	4.42263	4.44261	4.69694	4.50212	4.43293	4.34908	4.23617	4.49301	4.37014	4.45202
ENSMUST00000005077.7	chr5	135916773	135918417	+	898	1	Hspb1	Mus musculus heat shock protein 1 (Hspb1), mRNA. (from RefSeq NM_013560)	162.215	81.157	134.422	210.75	319.878	130.154	143.593	182.886	199.539	102.749	96.424	186.72	195.746	154.852	142.679	156.201	91.237	100.037	125.664	109.61	91.572	85.906	88.076	72.363	133.68	78.819	90.614	92.678	92.238	83.921	11.6486	11.0128	11.4597	11.8493	12.3874	11.4565	11.4775	11.7159	11.8818	11.2431	11.1567
ENSMUST00000238137.2	chr19	42024439	42033549	+	1121	1	Ankrd2	Mus musculus ankyrin repeat domain 2 (stretch responsive muscle) (Ankrd2), mRNA. (from RefSeq NM_020033)	208.885	88.271	103.648	328.703	269.404	142.952	250.579	150.798	229.008	177.812	215.303	309.662	201.566	243.366	176.018	223.215	96.786	103.745	10.779	188.648	94.018	101.787	158.085	126.275	203.923	121.191	75.816	129.769	97.71	179.323	12.3083	11.5118	11.6379	12.7055	12.6146	11.9615	12.434	11.9442	12.4284	12.1795	12.3374
ENSMUST00000027067.15	chr1	21310813	21335885	+	1444	1	Gsta3	Mus musculus glutathione S-transferase, alpha 3 (Gsta3), transcript variant 2, mRNA. (from RefSeq NM_010356)	0.512	2.266	1.898	2.316	1.79	0.797	2.787	0.965	0.41	0.599	0.768	0.518	0.698	0.443	0.745	0.804	0.449	0.221	0.885	0.725	0.715	0.558	0.614	0.724	0.599	0.881	0.802	0.864	0.618	0.443	4.76146	5.3949	5.26623	5.35239	5.27509	4.89686	5.48398	4.93455	4.72066	4.80622	4.87107
ENSMUST00000025404.10	chr18	67476674	67500855	+	1106	1	Cidea	Mus musculus cell death-inducing DNA fragmentation factor, alpha subunit-like effector A (Cidea), mRNA. (from RefSeq NM_007702)	1.315	0.744	0.475	2.015	0.584	0.678	1.538	0.788	0.659	1.024	1.677	1.255	1.692	1.14	1.077	0.712	1.075	1.076	0.117	0.309	0.846	0.224	1.007	0.302	0.522	0.597	0.387	0.55	0.338	1.421	4.65329	4.47253	4.37262	4.80953	4.41519	4.44882	4.69497	4.46452	4.44156	4.57504	4.7644
ENSMUST00000044734.3	chr2	163701671	163760603	-	4951	1	Rims4	Mus musculus regulating synaptic membrane exocytosis 4 (Rims4), transcript variant 1, mRNA. (from RefSeq NM_183023)	1.329	1.05	0.927	1.625	1.981	1.495	1.215	1.289	1.946	0.849	1.734	1.812	1.628	1.292	1.144	1.561	0.764	0.97	0.73	1.195	0.834	0.693	0.868	0.674	0.883	0.595	0.562	0.999	0.96	0.831	7.18196	7.02385	6.93037	7.28642	7.53834	7.28899	7.07607	7.1232	7.50129	6.89406	7.38862
ENSMUST00000039559.9	chr2	117942357	117957614	+	5805	1	Thbs1	Mus musculus thrombospondin 1 (Thbs1), transcript variant 1, mRNA. (from RefSeq NM_011580)	6.986	1.94	2.455	8.874	11.461	3.838	4.378	3.125	9.966	4.425	2.964	5.107	5.399	1.773	4.416	3.255	2.448	3.091	1.477	4.102	1.939	2.026	4.61	1.797	3.634	4.21	2.693	3.658	2.118	2.409	9.59042	8.48011	8.64908	9.76885	10.1418	9.05202	9.10171	8.81154	9.9732	9.18842	8.80797
ENSMUST00000025706.10	chr4	152200391	152204576	+	1642	1	Tnfrsf25	Mus musculus tumor necrosis factor receptor superfamily, member 25 (Tnfrsf25), transcript variant 1, mRNA. (from RefSeq NM_001291010)	0.745	0.697	0.584	1.549	1.146	0.757	0.455	0.61	0.805	0.502	0.454	0.954	1.039	0.49	0.55	0.215	0.779	0.699	0.593	0.454	0.161	0.214	0.166	0.244	0.189	0.215	0.391	0.78	0.266	0.425	4.56651	4.54941	4.4802	4.85859	4.7706	4.57808	4.40024	4.48052	4.59738	4.44808	4.41927
ENSMUST00000102611.10	chr11	68582741	68707458	+	7710	1	Myh10	Mus musculus myosin, heavy polypeptide 10, non-muscle (Myh10), mRNA. (from RefSeq NM_175260)	6.11	5.399	6.22	17.014	12.293	8.098	8.185	8.984	13.288	7.332	8.711	15.34	12.005	6.581	8.67	13.528	5.91	7.463	2.208	8.357	4.601	5.298	7.882	4.83	7.7	4.213	2.27	5.82	4.083	6.257	10.2353	10.1344	10.244	11.1672	10.9507	10.5147	10.4531	10.5453	11.0055	10.4297	10.564
ENSMUST00000016471.9	chrX	37405061	37425646	+	4186	1	Atp1b4	Mus musculus ATPase, (Na+)/K+ transporting, beta 4 polypeptide (Atp1b4), transcript variant 1, mRNA. (from RefSeq NM_133690)	2.676	1.247	1.648	4.555	3.66	2.912	2.646	1.347	2.971	1.403	1.987	3.04	4.063	1.327	2.39	2.999	1.872	2.554	0.879	1.784	1.347	1.353	1.732	1.047	1.357	1.227	0.554	1.789	0.903	1.492	7.85192	7.28517	7.46642	8.26871	8.17172	7.94504	7.79768	7.29811	7.96319	7.38072	7.61341
ENSMUST00000045289.6	chr15	84052038	84070407	+	1298	1	Pnpla3	Pnpla3 (from geneSymbol)	3.22	7.623	7.055	6.739	3.339	2.45	7.559	3.473	2.404	1.746	7.07	3.482	5.181	4.309	1.553	1.708	2.886	1.998	4.655	2.745	3.181	1.656	1.384	1.08	1.214	1.58	0.851	6.558	1.856	1.345	6.61819	7.28091	7.19326	7.11383	6.67338	6.45798	7.21829	6.63405	6.46063	6.28573	7.20738
ENSMUST00000027753.13	chr1	152998502	153062193	-	5117	1	Lamc2	Mus musculus laminin, gamma 2 (Lamc2), mRNA. (from RefSeq NM_008485)	0.844	0.4	0.42	1.965	1.542	0.575	0.657	0.86	0.921	0.652	0.508	0.838	1.25	1.025	0.807	0.85	0.317	0.565	0.262	0.972	0.263	0.473	0.586	0.474	0.603	0.392	0.394	0.513	0.454	0.394	6.49312	6.07926	6.09712	7.08674	6.98327	6.27219	6.30176	6.4704	6.57075	6.34791	6.18917
ENSMUST00000115032.8	chr1	36346835	36362072	+	4627	1	Arid5a	Mus musculus AT rich interactive domain 5A (MRF1-like) (Arid5a), transcript variant 2, mRNA. (from RefSeq NM_001172206)	2.46	1.002	1.318	4.498	3.447	2.03	1.453	1.37	3.018	1.509	1.983	2.05	3.342	1.379	1.606	1.885	1.012	1.654	0.847	1.366	0.804	1.014	1.346	0.904	1.4	0.876	1.741	0.948	0.731	1.212	7.80552	7.14585	7.31779	8.29337	8.15226	7.66547	7.34899	7.31312	8.00691	7.44183	7.62876
ENSMUST00000164773.2	chr10	111342147	111344506	+	1946	1	Phlda1	Mus musculus pleckstrin homology like domain, family A, member 1 (Phlda1), mRNA. (from RefSeq NM_009344)	2.492	2.187	3.168	5.553	5.451	2.057	3.038	4.7	3.933	3.493	2.771	2.89	4.914	3.522	4.283	2.459	1.203	2.949	2.671	2.4	0.863	2.082	1.811	1.44	2.177	1.817	2.061	1.875	1.195	1.505	6.90861	6.83014	7.06887	7.46893	7.55175	6.79857	7.00885	7.34049	7.25868	7.17028	6.98002
ENSMUST00000169838.9	chr17	3376848	3569254	+	5672	1	Tiam2	Mus musculus T cell lymphoma invasion and metastasis 2 (Tiam2), transcript variant 2, mRNA. (from RefSeq NM_001122998)	0.81	1.224	1.119	4.314	3.455	1.966	1.309	2.211	2.277	1.449	1.503	2.551	2.589	1.933	1.882	2.674	0.937	1.282	0.535	1.931	0.512	0.878	1.555	0.749	1.627	0.59	1.16	1.365	0.948	1.005	7.24888	7.52654	7.45034	8.54142	8.43954	7.9074	7.52615	7.94468	8.03753	7.66901	7.67201
ENSMUST00000105859.8	chr4	135096887	135125501	-	1792	1	Ncmap	Mus musculus noncompact myelin associated protein (Ncmap), transcript variant 1, mRNA. (from RefSeq NM_145555)	0.528	0.526	0.204	1.474	1.103	0.408	1.088	0.365	0.241	0.644	0.651	0.308	0.757	0.592	0.889	0.786	0.543	0.261	0.459	0.258	0.188	0.092	0.584	0.248	0.421	0.408	0.358	0.375	0.313	0.238	4.44438	4.44675	4.24338	4.83866	4.75012	4.37178	4.69295	4.3306	4.28278	4.51075	4.51199
ENSMUST00000119901.9	chr17	29309953	29318675	+	917	1	Cdkn1a	Mus musculus cyclin-dependent kinase inhibitor 1A (P21) (Cdkn1a), transcript variant 2, mRNA. (from RefSeq NM_001111099)	6.548	17.248	6.375	19.922	20.875	7.215	17.758	10.045	18.306	24.891	62.965	20.785	10.338	43.851	22.512	21.058	8.21	13.306	8.384	13.434	6.701	9.49	11.851	5.264	12.29	13.288	6.687	15.024	17.821	6.558	7.70639	8.45718	7.68293	8.52153	8.66511	7.77491	8.42546	7.96683	8.52475	8.80615	9.70255
ENSMUST00000054742.7	chr15	41727472	41733116	-	2976	1	Abra	Mus musculus actin-binding Rho activating protein (Abra), mRNA. (from RefSeq NM_175456)	156.101	70.196	90.907	254.853	251.184	135.514	68.625	88.127	152.634	96.556	78.569	141.603	224.032	89.675	98.541	115.292	65.816	96.007	55.47	117.452	39.77	63.152	69.058	46.609	72.214	70.154	75.942	66.023	43.371	60.064	13.2066	12.4434	12.6678	13.6509	13.7509	13.0853	12.3611	12.5973	13.2133	12.7616	12.5367
ENSMUST00000189849.7	chr12	24715847	24731794	-	1819	1	Cys1	Mus musculus cystin 1 (Cys1), transcript variant 1, mRNA. (from RefSeq NM_138686)	1.523	1.412	1.921	3.636	2.999	2.05	1.129	1.377	0.927	0.917	0.872	1.966	2.261	1.326	1.14	0.763	0.842	0.771	1.107	0.808	0.303	0.898	0.75	1.101	0.976	0.79	0.882	0.932	0.628	0.714	5.83756	5.80515	5.97189	6.37734	6.32347	6.03537	5.66394	5.76275	5.61271	5.61153	5.57484
ENSMUST00000078719.13	chr1	181733078	181847226	-	2860	1	Enah	Mus musculus ENAH actin regulator (Enah), transcript variant 1, mRNA. (from RefSeq NM_010135)	15.026	7.179	9.238	36.894	36.769	12.941	11.359	14.428	24.25	11.013	10.789	23.185	25.36	7.663	14.382	18.814	8.325	9.001	4.195	16.399	6.613	7.849	9.849	8.992	12.132	7.326	4.656	9.511	6.774	9.767	9.89216	9.24772	9.44535	10.7246	10.836	9.7724	9.584	9.80654	10.3857	9.63335	9.58681
ENSMUST00000237142.2	chr19	36089365	36097499	-	2003	1	Ankrd1	Mus musculus ankyrin repeat domain 1 (cardiac muscle) (Ankrd1), mRNA. (from RefSeq NM_013468)	13.27	5.04	9.793	18.943	22.853	7.628	14.717	10.643	15.624	5.687	5.288	10.582	20.112	8.368	12.79	13.747	5.251	7.312	5.125	7.356	3.859	5.067	5.652	4.365	11.486	6.084	3.408	8.141	4.333	7.166	9.075	8.2633	8.79252	9.35808	9.65521	8.60054	9.12182	8.82837	9.25585	8.37092	8.28737
ENSMUST00000163017.10	chr10	51898598	51904567	+	1645	1	Vgll2	Mus musculus vestigial like family member 2 (Vgll2), transcript variant 1, mRNA. (from RefSeq NM_153786)	42.648	26.99	35.927	92.689	82.162	50.252	42.926	38.72	47.465	38.47	44.49	55.779	82.08	47.789	45.586	44.411	34.828	46.016	11.927	37.896	24.09	16.235	30.405	16.81	27.013	23.77	14.141	32.334	17.306	18.643	10.6289	10.2169	10.4598	11.342	11.3312	10.8076	10.5825	10.4897	10.7595	10.5592	10.6688
ENSMUST00000020692.7	chr1	134002908	134006858	-	2740	1	Btg2	Mus musculus BTG anti-proliferation factor 2 (Btg2), mRNA. (from RefSeq NM_007570)	23.287	4.893	6.176	15.563	27.404	9.705	9.032	6.461	23.675	9.157	8.973	7.963	23.423	7.825	10.681	9.906	4.509	5.547	4.473	8.867	5.414	5.5	8.953	4.904	10.04	8.671	5.374	4.66	5.093	5.572	10.1011	8.68605	8.86003	9.64354	10.3228	9.27636	9.14334	8.86042	10.147	9.23086	9.18545
ENSMUST00000041500.8	chr2	151947444	151953296	+	2809	1	Srxn1	Mus musculus sulfiredoxin 1 homolog (S. cerevisiae) (Srxn1), mRNA. (from RefSeq NM_029688)	16.878	10.525	13.975	23.996	31.001	15.96	13.743	32.629	29.783	12.064	13.497	22.06	31.516	20.607	24.693	27.166	9.631	10.617	8.133	14.267	7.955	11.296	12.14	9.108	16.104	7.938	9.334	8.858	8.834	10.607	10.092	9.6771	9.91112	10.3713	10.7351	10.0593	9.853	10.6829	10.6711	9.81283	9.88581
ENSMUST00000034351.8	chr8	105354702	105357959	-	1568	1	Rrad	Mus musculus Ras-related associated with diabetes (Rrad), mRNA. (from RefSeq NM_019662)	4.404	1.357	5.898	9.658	4.874	4.045	11.947	14.276	3.428	2.995	2.561	10.408	7.043	4.29	4.593	4.678	2.539	3.077	2.555	4.185	1.699	2.531	5.307	2.27	3.297	1.488	0.932	3.868	1.775	4.59	7.31342	6.61473	7.53457	7.91418	7.42977	7.26603	8.11805	8.28859	7.15278	7.06087	6.93849
ENSMUST00000002360.17	chr17	33992724	34000804	-	3295	1	Angptl4	Mus musculus angiopoietin-like 4 (Angptl4), mRNA. (from RefSeq NM_020581)	3.616	6.688	5.565	8.986	3.64	4.155	1.492	0.555	1.396	10.941	3.325	2.339	10.466	2.202	10.217	8.533	0.65	0.639	2.136	3.097	4.837	1.198	3.553	4.26	1.885	3.298	5.226	0.427	2.477	0.53	8.07669	8.64209	8.45018	8.85703	8.12836	8.21678	7.38585	6.91461	7.40618	9.14359	8.00823
ENSMUST00000035101.9	chr9	119800229	119813509	-	2897	1	Csrnp1	Mus musculus cysteine-serine-rich nuclear protein 1 (Csrnp1), transcript variant 3, mRNA. (from RefSeq NM_001357561)	4.121	0.61	0.757	3.931	8.412	1.457	0.766	1.796	4.537	1.963	1.729	1.837	5.324	1.672	2.572	1.616	0.852	1.453	0.561	2.091	0.762	1.042	2.127	0.883	1.869	1.408	1.058	1.132	1.183	0.964	7.60376	6.35074	6.4455	7.51022	8.3347	6.81742	6.42107	6.91055	7.71503	7.02735	6.91601
ENSMUST00000005620.10	chr8	84334822	84339282	+	2991	1	Dnajb1	Mus musculus DnaJ heat shock protein family (Hsp40) member B1 (Dnajb1), transcript variant 1, mRNA. (from RefSeq NM_018808)	4.98	2.416	2.199	4.091	22.066	5.09	1.956	2.716	6.435	1.681	1.764	3.183	5.679	2.12	2.144	1.87	2.102	2.985	3.055	2.019	1.509	2.101	2.143	1.562	1.884	1.6	1.681	3.039	1.382	1.576	8.12492	7.53493	7.45263	7.90257	9.67409	8.1687	7.33396	7.57818	8.38754	7.29164	7.30012
ENSMUST00000055433.5	chr9	96825535	96900896	-	2715	1	Spsb4	Mus musculus splA/ryanodine receptor domain and SOCS box containing 4 (Spsb4), mRNA. (from RefSeq NM_145134)	0.468	0.784	0.564	1.16	0.784	0.794	1.375	1.331	1.091	0.41	0.789	1.855	1	0.613	0.58	0.435	0.743	0.673	0.144	0.474	0.292	0.228	0.461	0.246	0.376	0.156	0.151	0.749	0.298	0.486	5.23101	5.44617	5.29588	5.61519	5.46694	5.45952	5.72892	5.70796	5.62859	5.18732	5.44453
ENSMUST00000029846.5	chr3	145352731	145355736	-	2010	1	Ccn1	Mus musculus cellular communication network factor 1 (Ccn1), mRNA. (from RefSeq NM_010516)	22.84	10.026	13.134	33.535	72.964	15.767	12.292	13.26	53.69	19.862	18.015	19.894	34.999	21.433	26.894	16.885	8.504	11.982	5.096	21.05	11.249	9.811	11.062	7.814	10.949	16.358	15.049	11.122	9.866	11.233	9.93797	9.21197	9.42545	10.2554	11.176	9.6127	9.32721	9.39575	10.8251	9.83409	9.71511
ENSMUST00000016383.10	chrX	35592006	35625994	+	2890	1	Lonrf3	Mus musculus LON peptidase N-terminal domain and ring finger 3 (Lonrf3), mRNA. (from RefSeq NM_028894)	0.28	1.347	0.624	0.537	0.993	1.05	0.488	1.53	0.906	0.385	0.49	0.954	1.658	0.31	0.664	0.832	0.212	0.566	0.45	0.808	0.149	0.315	0.275	0.362	0.368	0.188	0.352	0.543	0.331	0.188	5.08486	5.78658	5.35092	5.26268	5.624	5.63837	5.22538	5.83182	5.55179	5.17375	5.247
ENSMUST00000157040.8	chr6	30733505	30748461	+	2360	1	Mest	Mus musculus mesoderm specific transcript (Mest), transcript variant 3, mRNA. (from RefSeq NM_001252293)	1.468	0.612	1.442	5.4	1.104	1.084	1.116	0.618	0.309	0.314	0.146	0.965	2.788	0.457	0.228	0.579	0.763	0.622	1.321	0.768	0.478	0.517	0.202	0.452	0.329	0.23	0.151	0.603	0.15	0.329	5.72703	5.27981	5.71598	6.72031	5.59605	5.56653	5.54239	5.26463	5.07382	5.07014	4.90926
ENSMUST00000032658.14	chr7	48480148	48497781	-	866	1	Csrp3	Mus musculus cysteine and glycine-rich protein 3 (Csrp3), transcript variant 2, mRNA. (from RefSeq NM_001198841)	283.166	85.361	121.854	406.243	432.672	163.244	247.063	145.992	278.215	129.929	171.318	351.442	277.184	229.126	191.392	277.794	103.884	92.123	10.428	178.185	58.952	89.438	132.415	104.322	186.449	75.635	39.273	97.747	102.552	141.945	12.2262	11.0955	11.3986	12.538	12.7196	11.7012	12.033	11.5265	12.2377	11.4929	11.727
ENSMUST00000024698.10	chr17	23894419	23896442	-	977	1	Tnfrsf12a	Mus musculus tumor necrosis factor receptor superfamily, member 12a (Tnfrsf12a), transcript variant 1, mRNA. (from RefSeq NM_013749)	38.291	19.64	28.118	72.39	102.265	47.478	49.6	80.216	79.381	30.848	38.531	71.257	55.693	68.172	56.471	91.465	11.024	17.798	18.308	45.573	19.801	24.648	23.479	22.474	49.139	13.703	19.157	24.699	31.115	20.609	9.79636	9.22923	9.51486	10.349	10.811	10.0167	9.98586	10.4588	10.5281	9.62855	9.80179
ENSMUST00000023672.10	chr16	92188843	92196965	-	2183	1	Rcan1	Mus musculus regulator of calcineurin 1 (Rcan1), transcript variant 2, mRNA. (from RefSeq NM_019466)	97.84	30.351	54.93	202.057	230.847	104.318	53.728	147.721	141.555	65.009	79.584	123.024	219.438	108.268	83.579	131.983	29.949	44.822	29.145	102.986	32.271	65.44	64.954	43.066	79.544	34.906	24.912	41.848	36.821	40.333	12.1793	11.1194	11.6222	12.8573	13.1135	12.2631	11.5583	12.541	12.5794	11.8137	11.9774
ENSMUST00000071065.8	chr13	53121245	53135109	-	2023	1	Nfil3	Mus musculus nuclear factor, interleukin 3, regulated (Nfil3), mRNA. (from RefSeq NM_017373)	20.159	37.662	22.915	47.823	64.696	28.323	14.643	31.862	35.241	37.932	36.999	30.332	54.434	45.825	28.468	22.87	13.809	18.641	13.06	20.099	8.365	10.862	14.07	4.773	13.588	12.338	16.204	22.037	22.684	9.416	9.99343	10.5976	10.103	10.7658	11.189	10.3298	9.66341	10.3731	10.5486	10.6225	10.5684
ENSMUST00000111635.4	chr9	119842821	119852664	-	5834	1	Xirp1	Mus musculus xin actin-binding repeat containing 1 (Xirp1), mRNA. (from RefSeq NM_011724)	147.768	39.062	71.827	168.461	403.237	122.623	84.57	131.654	254.747	84.735	57.786	179.364	275.525	88.215	151.706	195.684	37.389	69.98	47.717	147.737	29.861	56.595	75.217	48.714	75.31	31.242	39.115	46.927	53.235	47.787	14.105	12.8656	13.3943	14.1788	15.2168	13.9384	13.5034	13.9377	14.6989	13.5863	13.2004
ENSMUST00000064795.6	chr18	34992876	34998037	+	4481	1	Egr1	Mus musculus early growth response 1 (Egr1), mRNA. (from RefSeq NM_007913)	5.009	0.726	1.977	1.417	13.668	2.317	2.324	2.425	12.118	1.453	1.289	1.851	4.034	1.179	3.754	2.723	1.258	1.385	0.899	1.676	1.457	1.103	1.832	1.266	1.822	1.036	1.384	0.95	0.927	1.654	8.56428	7.08	7.73771	7.45457	9.64885	7.8906	7.82977	7.86962	9.49445	7.53238	7.42281
ENSMUST00000069789.12	chr6	29060219	29073876	+	3254	1	Lep	Mus musculus leptin (Lep), mRNA. (from RefSeq NM_008493)	14.57	1.857	10.028	39.627	7.016	6.791	8.186	0.816	0.574	0.462	2.256	1.903	17.335	4.926	1.41	4.342	0.437	0.235	9.018	3.136	2.383	2.204	0.859	5.661	4.575	0.985	0.909	1.505	1.366	1.723	9.41043	7.55052	9.01616	10.4387	8.7231	8.66296	8.76919	7.03303	6.94091	6.84967	7.68
ENSMUST00000148314.3	chr2	93786155	93787394	-	1239	1	Gm13889	Mus musculus predicted gene 13889 (Gm13889), mRNA. (from RefSeq NM_001145034)	4.361	2.43	4.534	10.736	35.012	4.44	5.86	8.471	16.949	4.356	2.7	7.239	11.087	6.152	10.431	8.813	2.079	2.574	2.36	6.677	2.286	1.902	1.945	2.657	4.136	2.054	1.928	2.815	2.497	2.239	7.0993	6.7381	7.12062	7.77471	9.05361	7.12747	7.27524	7.57622	8.28211	7.11854	6.79031
ENSMUST00000030025.10	chr4	48045153	48086445	+	5705	1	Nr4a3	Mus musculus nuclear receptor subfamily 4, group A, member 3 (Nr4a3), transcript variant 1, mRNA. (from RefSeq NM_015743)	8.764	0.489	1.025	5.113	14.354	3.972	0.233	2.752	3.046	1.574	0.221	2.408	12.558	0.743	2.589	3.679	0.685	3.391	0.49	3.052	0.661	0.989	1.18	0.538	0.498	0.174	0.659	1.004	2.617	0.228	9.4277	7.0327	7.4661	8.81118	10.021	8.64544	6.70377	8.2294	8.39421	7.81609	6.69903
ENSMUST00000021674.7	chr12	85520664	85524047	+	2101	1	Fos	Mus musculus FBJ osteosarcoma oncogene (Fos), mRNA. (from RefSeq NM_010234)	18.366	1.614	3.598	4.117	30.98	5.863	4.078	5.566	41.51	2.079	2.448	2.499	11.735	2.218	5	2.771	2.152	4.371	0.66	3.736	1.599	1.368	1.926	1.324	4.572	1.414	1.9	2.247	1.769	2.253	9.05837	7.00329	7.53445	7.60083	9.67758	7.96773	7.59529	7.85798	9.97176	7.1675	7.25446
ENSMUST00000052168.6	chr2	19662563	19665394	+	2831	1	Otud1	Mus musculus OTU domain containing 1 (Otud1), mRNA. (from RefSeq NM_027715)	43.086	3.58	8.478	37.204	115.782	15.778	4.565	6.938	42.215	5.159	5.369	14.879	61.619	3.913	7.543	4.991	3.353	9.611	5.63	19.439	1.959	4.337	3.533	2.695	7.727	3.297	3.104	10.05	2.582	4.406	10.8213	8.49801	9.18745	10.6017	11.9817	9.80199	8.62871	8.97293	10.8307	8.79488	8.8004
ENSMUST00000087328.4	chr17	35188166	35191132	-	2966	1	Hspa1a	Mus musculus heat shock protein 1A (Hspa1a), mRNA. (from RefSeq NM_010479)	9.569	1.394	3.134	10.497	45.492	9.101	1.839	5.734	10.06	1.611	2.901	7.224	23.067	3.143	2.674	3.339	1.463	3.612	1.767	3.441	0.753	1.519	1.709	1.035	1.616	0.89	0.745	2.158	1.218	1.236	8.86614	7.27545	7.84143	8.90095	10.6013	8.84267	7.41008	8.32705	8.94443	7.38071	7.7822
ENSMUST00000195117.2	chr1	190902493	190950236	-	1899	1	Atf3	This protein binds the cAMP response element (CRE) (consensus: 5'-GTGACGT[AC][AG]-3'), a sequence present in many viral and cellular promoters (PubMed:11916968). Represses transcription from promoters with ATF sites (PubMed:11916968). It may repress transcription by stabilizing the binding of inhibitory cofactors at the promoter (By similarity). (from UniProt Q60765)	44.763	2.769	5.977	52.273	123.636	18.488	5.123	20.445	50.267	8.027	4.752	16.69	69.596	10.125	20.387	22.148	2.456	9.403	2.372	18.147	1.63	9.111	5.196	2.32	8.926	2.371	1.652	5.722	4.1	3.483	10.3381	7.90611	8.42825	10.442	11.5184	9.4549	8.27105	9.48193	10.4934	8.69532	8.25322
ENSMUST00000172753.2	chr17	35175412	35178214	-	2802	1	Hspa1b	Mus musculus heat shock protein 1B (Hspa1b), mRNA. (from RefSeq NM_010478)	7.813	1.089	2.592	9.105	48.792	8.76	1.718	4.29	8.462	1.294	2.265	6.427	22.377	2.387	2.008	2.019	1.485	3.179	1.314	2.917	0.505	1.225	0.787	0.675	1.219	0.488	0.604	1.919	0.904	0.81	8.4764	6.91117	7.48216	8.57241	10.516	8.62006	7.14663	7.8673	8.58543	7.02513	7.38265
[truncated: 25 more columns]
